# Supplementary material for: Repurposing lurasidone to alleviate doxorubicin-induced cardiotoxicity and neurotoxicity via BDNF/TrkB/PI3K/Akt/CREB and miR-34a-5p/PGC-1α pathways
Source: Naunyn Schmiedebergs Arch Pharmacol. 2026 Mar 31;399(9):13731–57. doi: 10.1007/s00210-026-05019-z (PMC13357379; doi:10.1007/s00210-026-05019-z)
Supplement: Supplementary file 3 — (XLSX 9.49 KB) [file 210_2026_5019_MOESM3_ESM.xlsx]

## Sheet: Sheet1
Table S1. chemical structure (in SMILES format) of Lurasidone and Doxorubicin from PubChem.
Compound	SMILES format
Lurasidone	C1CC[C@H]([C@@H](C1)CN2CCN(CC2)C3=NSC4=CC=CC=C43)CN5C(=O)[C@H]6[C@@H]7CC[C@@H](C7)[C@H]6C5=O
Doxorubicin	C[C@H]1[C@H]([C@H](C[C@@H](O1)O[C@H]2C[C@@](CC3=C2C(=C4C(=C3O)C(=O)C5=C(C4=O)C(=CC=C5)OC)O)(C(=O)CO)O)N)O
