# Supplementary material for: Repurposing lurasidone to alleviate doxorubicin-induced cardiotoxicity and neurotoxicity via BDNF/TrkB/PI3K/Akt/CREB and miR-34a-5p/PGC-1α pathways
Source: Naunyn Schmiedebergs Arch Pharmacol. 2026 Mar 31;399(9):13731–57. doi: 10.1007/s00210-026-05019-z (PMC13357379; doi:10.1007/s00210-026-05019-z)
Supplement: Supplementary file 4 — (XLSX 11.1 KB) [file 210_2026_5019_MOESM4_ESM.xlsx]

## Sheet: drug Targets
101 Targets for lurasidone (after the removal of duplicates)
ADRA2A
ADRA2C
DRD2
HTR1A
HTR2A
HTR2C
HTR7
SIGMAR1
HTR1B
OPRD1
TACR2
ABCB1
TACR3
CCR3
MC4R
MC1R
MC3R
HTR6
HRH3
CTSL
TACR1
ADRA2B
KCNJ1
HTR3A
ACACA
ACACB
CCR4
PDE9A
DPP7
PDE1C
DPP8
FNTA FNTB
CCL5
CACNA1B
SLC18A2
ADRA1A
ALOX15
PARP1
BACE1
NPY2R
SLC29A1
CXCR3
MLX
MC5R
HTR4
NR3C1
PLA2G7
PGGT1B
HCN4
HCN1
ALOX5
GHSR
AVPR2
OXTR
F2
TERT
IDH1
CNR1
CNR2
CDK2
PAK4
CFD
SLC6A2
KCNH2
BCHE
PRCP
PLD1
SYK
PLD2
CACNA1H
ADORA3
MET
CACNA1I
HSP90AA1
NPY5R
ACKR3
MAPK8
GSK3B
MAPK10
S1PR3
MAPK1
MARK1
PLAT
IKBKB
EGFR
PRSS1
PARP2
AHCY
GNRHR
KIT
HRH2
FLT3
ADRB2
ADRB1
SRC
ITK
ALK
KDR
TK1
PTPN22
SLC6A5
