# Supplementary material for: Repurposing lurasidone to alleviate doxorubicin-induced cardiotoxicity and neurotoxicity via BDNF/TrkB/PI3K/Akt/CREB and miR-34a-5p/PGC-1α pathways
Source: Naunyn Schmiedebergs Arch Pharmacol. 2026 Mar 31;399(9):13731–57. doi: 10.1007/s00210-026-05019-z (PMC13357379; doi:10.1007/s00210-026-05019-z)
Supplement: Supplementary file 5 — (XLSX 1.15 MB) [file 210_2026_5019_MOESM5_ESM.xlsx]

## Sheet: Sheet1
9039 common targets for Doxorubicin (after the removal of duplicates)	34566 cardiotoxicity targets (after the removal of duplicates)	48721 neurotoxicity targets (after the removal of duplicates)
TOP2A	IL1B	CASP3
CASP3	TNF	DRD2
TP53	TP53	ABCB1
BAX	CCL2	BCL2L1
BCL2	CXCL8	MTOR
ABCB1	TRP53	PRKCD
TNF	FAS	NLRP3
PARP1	AGT	DRD1
CASP9	FASLG	PLAT
CAT	NPPB	TIMP3
CDKN1A	RAC1	PENK
NFE2L2	CSF1	CAT
MT2	TLR2	SRSF5
IL6	RARG	DRD3
MT1	FASL	ADD3
RELA	METTL14	EGLN1
SOD2	GRK2	TGM1
AKT1	MIR208A	PTGES3
HMOX1	CAT	GAD1
IL1B	BCHE	CRISPLD2
ABCC1	BMP2	CCK
MAPK1	HBEGF	PDYN
MAPK3	NRG1	FOSB
SQSTM1	BACH1	LAT
TGFB1	SIRT6	ALOX5AP
CASP8	KCNN2	P2RX1
SIRT6	RNF10	ADRA1B
FAS	BAX	GABRR2
BCL2L1	BCL2	RNASE6
PTGS2	CASP3	CD3D
TRP53	GPT	HOMER1
SIRT1	RELA	ST8SIA1
NOS2	HMOX1	SOD2
MMP9	IL6	SNCA
BIRC5	AKT1	PNP
MMP2	NFE2L2	CD44
TNNI3	CASP9	JUN
H2AX	MAPK1	BNIP3
NRG1	TGFB1	ERCC1
FNDC5	SOD2	CRP
NPPB	MAPK3	CXCL2
GPX1	MAPK8	TP53
MTOR	SOD1	IL1B
SOD1	SQSTM1	TNF
BACH1	NOS2	TRA2A
BECN1	DDIT3	ERCC4
SIRT4	PPARG	ID2
NQO1	MMP9	HSPA1B
TFRC	HSPA5	MT1A
TNNT2	GPX1	IGF2BP2
TP73	MMP2	AQP9
ATM	VEGFA	SSBP1
FASLG	MTOR	PTX3
PPARGC1A	PTGS2	NDUFB8
MAPK8	PARP1	TAF1D
NFKB1	SIRT1	IL1RN
VEGFA	IL10	ATXN7
BBC3	BECN1	NOS2
MAP1LC3B	NQO1	IL1A
MDM2	KEAP1	IFNG
CASP7	PPARGC1A	ERCC3
ERBB2	MPO	NR4A2
NPPA	CDKN1A	IER3
BAD	FASN	PIAS1
CCN2	ABCB1	SFPQ
CYCS	COL1A1	PFKFB3
EP300	TLR4	PELI1
GATA4	IFNG	KRT10
STAT3	SREBF1	CCL20
VRK1	JUN	METTL14
GPT	NFKBIA	RUFY3
HIF1A	ACTA2	GADD45B
KLF5	IL18	N4BP2L2
ATP2A2	NFKB1	CXCL3
CEBPB	CYCS	SLC30A10
NFKBIA	GSR	IL17A
DDIT3	CASP1	GOLGA4
EDN1	BDNF	SOX18
FN1	ACACA	TNFAIP6
MIAT	BCL2L1	TNIK
NR1H4	FOS	AKAP9
YAP1	HIF1A	SLC39A14
CCL2	CASP8	SLC39A8
CHEK1	NOS3	SLC31A1
GSTP1	GSK3B	TRAPPC10
MYH7	ALB	UBE2E1
ALB	CYP2E1	ZFAND6
CALR	MYH7	MINPP1
CCND1	MAP1LC3B	BLI-3
CDK1	MYD88	SRP68
CKM	NLRP3	CD83
FOXO1	CYBB	PDE4B
GCLM	CCND1	ATP13A2
GPX4	SLC7A11	KCNJ2
LDHA	STAT3	S100B
PRKN	PCNA	SKIL
BAK1	GCLC	RGS1
FTH1	LDHA	ZNF331
ABCG2	GOT1	CYP2D6
ATG5	IRS1	DAT-1
CDK2	CTNNB1	CCL4
MIR7-1	DNM1L	ZNF267
MT2A	MAPK14	MIR145
OTUD7B	GJA1	RFX3
TIMP1	CPT1A	ALAD
TRIM63	HMGCR	MTHFR
BID	ATG5	CCRL2
CCNB1	H2AX	USP13
ESR1	EIF2AK3	INPP5A
FOXO3	FN1	USO1
GRK2	SLC2A1	SLC6A3
KCNQ1OT1	PPARA	CIRBP
KEAP1	ALPL	CCL3L3
GCLC	APP	SLC29A1
MAPK9	TFAM	AS3MT
PINK1	GPX4	RGS9
PTEN	TNNI3	NFE2L2
ACTA2	SLC2A4	FOS
CHEK2	EGFR	NQO1
COL1A1	IGF1	BCHE
CYBB	ACHE	FTH1
EPO	OCLN	TH
HDAC6	VCAM1	PON1
HGF	FOXO3	CYP3A5
MIR129-1	EGR1	ADCYAP1
MPO	CYP1A2	SNHG12
SETD7	ATF6	GDNF
TFAM	LDLR	GCH1
TNFSF10	ATF4	RASGRF1
BCL2L11	VIM	PRKN
CASP2	ESR1	HTT
CTNNB1	TIMP1	SKN-1
E2F1	MKI67	INS
HIPK2	CTSB	BAX
HMGB1	MYC	BCL2
IFNG	CCN2	IL6
NOS3	CYP3A4	SOD1
NPHS1	ERN1	CASP9
PMAIP1	HMGB1	ACHE
TLR4	MFN2	HMOX1
VIM	G6PD	RELA
CDKN2A	FSHB	GFAP
GSR	ICAM1	MAPK3
IL10	IL2	MAPK1
MFN2	CDH1	PTGS2
MYH6	IKBKB	BDNF
NOX1	GSTP1	GPT
NPHS2	HSPB1	GSR
PPARG	GCLM	SQSTM1
TNFRSF10B	XDH	CREB1
XIAP	MAPT	HSPA5
CASP1	CTSD	AKT1
HSPB1	TXNIP	GCLC
MAPK14	BID	ALB
NLRP3	STAR	CDKN1A
PDK4	MAPK9	CCL2
SERPINE1	CEBPA	CYCS
SFRP1	ABCC2	DDIT3
AMBRA1	MFN1	NFKB1
CCNA2	PIK3R1	GPX1
CCNE1	SMAD3	CCND1
CLU	XBP1	CXCL8
CTSB	BIRC5	GSK3B
DES	RPS6KB1	NFKBIA
HAVCR1	INS1	VEGFA
HK2	BAD	MAPK8
HSPA5	APAF1	EGR1
LCN2	MAP2K1	GSTP1
METTL14	CREB1	FAS
MIRLET7F-2	TFRC	PCNA
MYC	PRKCA	IL10
CCAR1	GFAP	PARP1
CYP1A1	LHB	CTNNB1
DMD	IL4	VIM
DNM1L	TJP1	TGFB1
FSHB	CYP1A1	CASP1
GADD45A	NOX4	COL1A1
IL2	CCNB1	HIF1A
JUN	BAK1	CASP8
MALT1	LEP	STAT3
MYL2	IGF1R	SIRT1
RAD51	TIMP2	NGF
RB1	ABCG2	CYP1A1
TFEB	TH	PPARG
THBS1	GGT1	CYP3A4
UCP2	PTEN	DNMT1
XPO1	COL1A2	LHB
AKR1B10	ATF3	SLC7A11
BRCA1	FBXO32	BECN1
CBR1	STAT1	KEAP1
CD44	PDK1	NEFH
CKB	COX1	MMP9
EGFR	BBC3	GADD45A
FABP3	CYP1B1	FSHB
FOS	APOE	DUSP1
NOL3	HES1	SPP1
PCNA	CDKN1B	CEBPB
PRDX5	ABCA1	FN1
PSMB8	NR3C1	MAP1LC3B
RBL2	CCNE1	GCLM
SLC22A5	SDHB	APP
ABCB1A	TRIB3	IL2
ACADL	DDIT4	CYP1A2
ANKRD1	DNMT1	EIF2AK3
APAF1	SPP1	IGF1
COX1	EGF	TJP1
CS	CRP	TRIB3
CSF3	CXCL1	PRL
CXCL9	GADD45A	VCAM1
EGR1	UCP2	MKI67
FBXO32	EIF4EBP1	ERN1
GOT1	ALDOA	IL18
NORAD	TNFSF10	ATF4
OLR1	ID2	MAPK14
PLAU	SP1	ABCC1
PPARA	SIRT3	MAP2
PRDX1	HSP90AA1	G6PD
RIPK1	PINK1	GSTM1
RIPK3	CPT2	GJA1
RPS6KB1	HSPD1	HSPA8
SHC1	ATP2A2	MAPT
SLC2A1	RAF1	ATF3
VDAC1	BCL2L11	HSP90AA1
XDH	SREBF2	CCNB1
ACTA1	BNIP3	APAF1
ANGPT1	EIF2S1	CYP2E1
AR	OPA1	EGFR
BDKRB1	CHUK	IL4
BIRC2	COL3A1	FASN
BIRC3	KDR	ABCC2
BRCA2	CS	PPARGC1A
BTG2	ATG7	MYC
COL4A1	CEBPB	XBP1
COX5A	CD14	CASP7
FANCD2	HMGCS1	TXNIP
GSTA1	PRKAA1	SLC2A1
HSPD1	TXNRD1	CLU
MFN1	SCD	ICAM1
MKI67	CKM	TLR4
MYL7	NPPA	ATF6
NBN	FOXO1	CDK2
NOTCH1	CKB	ALDH1A1
NOX4	LPL	HSPA1A
OPA1	CDKN1C	NOS3
POSTN	PYCARD	CDK1
PRDX2	CAV1	CCN1
PRDX3	SNCA	SREBF1
PRDX6	PCK1	ESR1
PRKDC	ACACB	ABCG2
PSMB9	IL1A	NTRK2
RYR2	ASNS	SLC3A2
SLC11A2	NOTCH1	MAOA
SOD3	CCND3	CDH1
SP1	DUSP1	IGFBP5
TLR2	CASP7	MPO
TNFRSF10A	CTH	CCNE1
TNFRSF1A	SCD1	NR4A1
ABCC2	CXCR4	ACTA2
ABL1	MDM2	JUNB
ACADM	JAK2	DDIT4
ATF3	AR	CCNA2
CASP6	APOA1	OCLN
CD2AP	CDK1	ADM
CDC25C	CYBA	AIFM1
COL3A1	ALDH2	NR3C1
CPT1A	NRF1	XDH
EIF4EBP1	CD44	GRIN2B
FABP4	ITGAV	COL1A2
GDF15	MAP2K2	STAR
GJA1	TRAF2	HSP90B1
IDH3A	GDF15	CAMK2A
IFNA1	ABCC4	ASNS
IL18	FTH1	GPX3
LAMP2	CDK2	NEFL
LOX	SLC3A2	SRXN1
MAP2K1	EDN1	TRP53
MCL1	RB1	CCN2
NEAT1	ATP5F1A	TNFAIP3
PSMB10	PDK4	MBP
RAB10	CD36	SMAD3
RRM2B	GAPDH	ATG5
SLC22A4	TF	PPP1R15A
SLC2A4	ACTB	GOT1
SLC8A1	AGER	MT2A
SPP1	CST3	HSPB1
TDRG1	GPX3	SGK1
UGCG	NR1I2	ITPR1
XRCC1	NR1H4	CYP1B1
XRCC6	CASP6	GLUL
ABCB1B	SESN2	BAG3
ABRA	IGFBP4	SESN2
ACSL4	CLU	STAT1
ADH1	MAFF	TXNRD1
AGT	SLC2A2	SERPINE1
AGTR1	SQLE	CXCL1
ANXA5	HRAS	CTH
ATG7	CBS	MAPK9
ATRX	NPM1	HMGCR
C3	VDAC1	MAP2K1
CALM1	INSIG1	CTSB
CASP12	NTRK2	NOS1
CDKN1B	POU5F1	PPARA
CKMB	CDH2	PRNP
CTSD	TOP2A	H2AX
CXCL8	CXCL12	AGT
CYP1B1	MAP1LC3A	CKB
CYP2J2	RPS6	NR1I2
DNMT1	SLC2A3	BAD
FADD	CLDN1	TGFB2
FHL2	XIAP	AR
GHRL	HAVCR1	HSPD1
HAX1	ME1	FOXO1
HES1	CDK4	GPX4
IKBKB	FABP4	FHL2
IL1A	ESR2	MDM2
KCNH2	MMP13	GAP43
MAP1LC3A	PKM	ACACA
MB	HK2	LDHA
NFATC3	S100A9	BIRC3
NRF1	AHR	HMGB1
PDPK1	TIMP3	CYP11A1
RALBP1	LITAF	MMP2
RNF10	ABCC1	RPS6KB1
SMAD2	TNFRSF10B	EIF2S1
SMAD4	ADIPOQ	FGF2
TAF1	FGF2	EIF4EBP1
TNFRSF12A	TGFBR2	BTG2
TOP2B	AKT2	UCHL1
TPM1	SERPINE1	NES
ABCC3	S100A6	ODC1
AFP	PLAT	TFRC
AIFM1	CYP11A1	ARG2
AK4	HERPUD1	CTSD
AKT2	PMAIP1	ME1
ALPL	ABCB11	EGR2
APLNR	MYH6	CP
ARG2	RIPK1	DNAJB9
ATP5F1A	RUNX2	CTSL
ATP5F1B	GLUL	PDIA3
ATP7A	PPARD	FOSL1
BDKRB2	HSPA1A	TNFSF10
BGN	TRAF6	GSTA4
BNIP3	ATM	CDH2
CAMK2D	IGFBP3	GDF15
CBR3	PRDX2	HDAC1
CD74	ABCC3	CXCL12
CDH1	PRKACA	HK2
CHUK	SMAD2	DNAJB1
COX2	TPM1	KLF4
CTSS	CXCL2	ITGAM
CXCL10	GADD45G	TUBB3
DCN	SAT1	CD36
DIABLO	ULK1	CALR
EDNRA	NR4A1	PTEN
EPHX1	CTSL	SLC40A1
ERBB3	CDK6	INSIG1
HAS2	IL17A	GAPDH
HDAC2	INSR	MAFF
HEY1	BTG2	EPHX1
HMMR	DNAJB9	TK1
HPSE	ENO1	UCP2
HSP90AA1	NCF1	BMP4
IGF1	CREM	TIMP1
IGF1R	KLF4	BRCA1
IGFBP3	GSN	BBC3
IL4	CP	MYD88
IVNS1ABP	GSTA4	STMN1
JAK2	MAP2	APOE
KCNQ1	CASP4	SOX9
KDM8	MT2A	TET1
LAMP1	AQP1	PIK3R1
MAP3K7	CCND2	TAGLN
MFF	ACE2	SAT1
MIR22	SLC16A3	TNFRSF10B
MIR23A	ACLY	SLC22A2
MIR760	S100A8	HRAS
MLKL	EDNRB	IL1R1
MMP1	TGFBR1	EDN1
MMP3	PRKCD	PRDX2
NR3C1	PDIA3	AIF1
NR4A1	ERCC1	HES1
PGAM2	XRCC1	HSPB8
PLCD1	PYGM	HSPA9
PLN	LGALS1	HMGCS1
POLR1H	FLT1	CBS
PRKAA2	CCL5	IGFBP3
PRKCD	COL4A1	CXCR4
PYGM	ALDH1A1	CASP12
RAP1A	PRKCB	ZFP36
SCN5A	HSP90B1	MCL1
SERPINA3N	UQCRC1	CD14
SMAD3	SLC40A1	PARK7
SRL	PRKN	DNM1L
STMN1	LCN2	PER2
TERT	PGD	TIMP2
TF	INS	KLF6
TNFRSF1B	ALAS1	ALPL
TOMM20	GPAM	NUPR1
TRIB3	LY6E	LAMP2
TXNIP	RBP4	PRKCA
UBE2C	SRC	ID1
UQCRC1	NFATC1	DNMT3A
UQCRFS1	ODC1	PINK1
USP7	VDR	MT1
ACAA2	PGK1	TOP2A
ACO2	SPARC	PER1
ACSS1	HSPH1	LEP
AHSG	ITPR1	NFIL3
AKR1A1	NAMPT	SLC1A2
APOD	SLC6A6	XRCC1
ATF4	CASP12	VLDLR
ATP5PD	HSPA8	CHAC1
ATR	EIF2A	PRDX3
BDH1	GPX2	CRYAB
BMAL1	F3	THBS1
BMI1	IGFBP5	BIRC5
BRAF	THRB	PLD1
CASP10	MBP	MAP2K6
CCL12	ACSL4	POU5F1
CCND2	PPP1R15A	POR
CCNG1	POR	CDKN1B
CD36	APOB	HAVCR1
CDH2	LPIN1	SMAD2
CEBPD	DIABLO	CCL5
CKMT2	AK4	SLC7A5
COL15A1	PDGFRA	ATG12
COL1A2	IL1RN	ARG1
CORIN	MAP2K3	GRIN2A
COX4I1	PSAT1	CD68
CP	PTGS1	STC2
CRYAB	COL6A1	CITED2
CTSL	MFGE8	ANXA2
CXCR4	IDI1	INSR
CYBA	NDRG1	LEPR
DUSP6	IRS2	RAF1
ESR2	PLAU	JAK2
EXO1	PRKAA2	SCD
F3	NDUFB8	CYP19A1
FAM107A	CCL3	BCL6
FIS1	BACE1	BMP2
FTL	KCNH2	PRDX1
FUNDC1	HSPA9	CAV1
GATA1	ENO2	MXD1
GATA5	IER3	MSMO1
GLO1	GCK	GADD45G
GRIN2D	DES	GSN
GSK3B	DNAJB4	EZH2
GSTM1	KIT	CEBPA
HADH	PRL	DLG4
HAND2	TGFA	TGM2
HBEGF	ACO2	S100A4
HEY2	GSTA2	ALAS1
HSF1	MMP7	ERBB3
HSPA1A	TNFRSF1A	ITGA5
HSPB6	NR4A2	TNFRSF11B
HSPE1	CACNA1C	UPP1
ICAM1	COX2	GSTT1
IFIT1	HSPA4	CPT1A
KLF4	GATA4	KIF23
LIG4	ALAD	S100A9
MAP3K5	SOD3	SPARC
MASP1	TKT	NFAT5
MATN2	ATG12	IGFBP4
MET	CDC42	ATF2
MIR34A	PLIN2	OPA1
MT3	CXCL10	NFKB2
MYD88	DFFA	TLR2
MYL3	COL12A1	MAP2K2
NDUFS4	LCAT	SLC2A2
NFAT5	NR1H3	CS
NFE2L1	LAMP2	NOX4
NUSAP1	MT1	ACSL4
PGR	PTK2	TPM1
PLA2G4C	ITGB1	ATM
PLA2G5	TFEB	BCL2L11
PPARD	ATP5F1B	ABCA1
PPP1R15A	PRNP	SP1
PRKAA1	PNPLA2	IFRD1
PRKAR2B	MME	PDK1
PYCARD	HP	F3
PYGB	IGFBP2	SLC2A4
RAD1	TAGLN	CDK6
RELN	DGAT2	CENPF
S100A8	G0S2	LITAF
SFN	BMAL1	RFC3
SFRP2	COMT	RGS2
SKP2	SGK1	CCNB2
SLC9A1	AKT3	GRIN1
STAR	MT3	HERPUD1
STAT1	CCNA2	ITGB1
SUCLG2	TXN	ABCC4
TAB1	ANXA1	TFAM
TCAP	ID1	AHNAK
THBD	HDAC1	TTR
TMSB4X	PLD1	COL3A1
TNC	ANGPT1	FASLG
TNNT1	MET	CAMKK2
TOPBP1	RHOB	P4HA1
TP53BP1	LAMP1	ABHD4
TP53I3	AHCY	TXN
UCHL1	COX4I1	DNMT3B
UCP3	CYP7A1	PDCD4
VCAN	AIF1	PYCARD
XAF1	PDGFB	VDAC1
XRCC5	DNMT3B	CDKN3
ZBTB16	G6PC1	CCL3
ACADVL	ASS1	TF
ACE2	ATF2	FOXO3
ACO1	TXN1	HSP90AB1
ACTB	ACE	CYP2B6
ACTC1	ANGPTL4	TSHB
ADRB1	FABP3	POMC
AGTR2	GRIN1	CST3
AHNAK2	DLK1	INS1
AKAP12	BSG	CDKN2C
AKT3	CYP2C9	DIO2
ALDH4A1	GSTT1	SLC2A3
APOA1	TNFAIP3	HSPH1
ASB11	MSMO1	ABCB1A
ASPH	FBP1	ACTA1
ATG12	GSTA1	PDIA6
ATG16L1	TAP1	RRM2
ATP5PF	UNG	SOCS3
AURKA	PFKM	USP18
AURKB	THBS1	SLC1A1
BUB1B	CCNA1	PLAUR
CACNA1G	FIS1	MMP1
CASQ2	MGLL	TNFRSF1A
CCL20	ITGAM	PDIA4
CCL7	CNN1	BID
CD34	MKNK2	CYBB
CD40LG	FOSL2	BHLHE40
CDK4	BGLAP	GPX2
CENPF	NOS1	STIP1
CFD	KLF5	CYP2C9
CHI3L1	KLF2	PTK2
COL4A2	PRKCZ	CXCL10
COL4A4	TNS1	COL12A1
COL6A1	ALDH3A2	CASP6
COL6A3	FLNA	IRS1
COL8A1	ACTA1	CFB
COX6A2	CAPN1	PLK2
CPT2	UCHL1	UBE2C
CREBBP	SOCS3	IDH1
CREBRF	S100A11	CHAT
CSRNP1	ATP1A1	CDKN1C
CST3	CHAC1	SRC
CYP19A1	CITED2	TYMS
CYP1A2	NDUFAB1	FYN
DBI	ERBB2	C3
DBP	EEF1A1	ESR2
DMAC2L	FDFT1	MCM6
DNAJA1	TGFB2	DDC
DPP4	B2M	F2R
DUSP4	MMP1	CD47
EGF	CYP17A1	NFIX
EIF2AK3	CAMK2A	ANGPTL4
EIF3A	GAP43	PBK
ENC1	CALR	CASP4
ENO3	E2F1	DBN1
ETFDH	CDC25B	ANXA1
ETV5	BIRC2	DNAJC3
F2	ERBB3	OGG1
FASL	PFKP	EGF
FASN	HSPG2	ANXA4
FHL1	VCP	MAOB
FKBP5	CSF2	CD9
GATA2	CD68	DUSP10
GPNMB	ADORA2A	DUSP6
GSTA4	CFLAR	PKM
GSTA5	PLAUR	CSF1
GUSB	ACAA2	CEBPD
H2-AA	CDKN2A	ITGAV
HADHB	MAOA	FOSL2
HERPUD1	MAPK11	ARC
HRC	GPD1	KRT8
HSD17B3	ABHD2	KLF5
HSPB3	HSP90AB1	LAMP1
HSPB7	GADD45B	PLK3
HSPH1	CAMK2D	WNT5A
IFIT3	APEX1	STOM
IFNGR2	TSHB	CAPN1
IKBKG	IDH2	DKK1
IL18BP	MCL1	MARCKS
IL6R	NOLC1	PCK1
IRF7	TK1	HSD3B1
ITGA1	GSDMD	PSAT1
ITGB4	PAFAH1B1	KIT
JAG1	CEBPD	ASPM
JPH2	NGF	LOX
KCNJ2	PER2	LPL
KHSRP	IFIT1	MAP1LC3A
KL	PRKCE	UBC
KLHL29	AIFM1	XIAP
KLHL41	KRT8	POSTN
KNG1	NES	RAC1
KRT18	CRY1	SLC38A2
KRT19	SRXN1	VCAN
LGALS1	ANXA5	EIF5
LHB	TERT	AURKA
LIG1	JAK1	BUB1
LMNA	CTSH	HMGCS2
MACROH2A1	ANXA3	SLC30A1
MAP3K20	TUBB3	NPPB
MAP4	RND1	PMAIP1
MAPK10	UQCRC2	PFKP
MCPH1	CASP2	DPYSL2
MIR143	CYP2B10	FLT1
MMP14	INHBA	ACACB
MPG	OGG1	MCM4
MSH2	SELENOP	RB1
MYOM2	SOCS2	LMNB1
NAIP	RBPMS	H1-10
NCF1	CHEK1	CFLAR
NCOA2	GLS	TPI1
NDUFA2	BDH1	AXL
NDUFB2	POSTN	ETS2
NKX2.5	DUSP5	G0S2
NR1D1	CXCL9	CASP2
NRAP	EHHADH	CREBBP
NREP	LEPR	TYMP
NUCKS1	IGFBP1	PLP1
OSMR	SOX9	TFAP2A
PDK1	GRIN2B	LCN2
PDLIM3	MAP2K6	GSTA1
PF4	TNFAIP6	PHGDH
PKIA	GDA	CD86
PLA2G4A	FKBP5	DNAJB4
PMS1	CALD1	NEFM
POR	CLDN4	RUNX2
PRC1	CYP26B1	AHR
PRKX	TPI1	MT2
PRL	HPCAL1	AGER
PROCR	PPP2R1A	IRS2
PSME1	DKK1	HSPA2
PTGS1	MGST1	MAT2A
PTK2	ETS2	KRT18
PTTG1	SMAD4	CREM
RAC1	FOSL1	ACKR3
RACGAP1	AUTS2	ACTB
RAD18	MT1A	ANXA6
RAD21	TNFRSF10A	ETFB
RAD54L	BNIP3L	BAK1
RBBP8	DNAJC3	CCNG2
REL	CAV2	SLC11A2
RNF144B	LMNA	HNRNPD
RRM2	RGS2	NDUFS1
SERINC3	MCM7	GSS
SLC25A4	PPP1R3C	LRP8
SLC7A11	ARG1	PTGS1
SOX4	HGF	ASS1
SPARC	CCN1	IGF1R
SUCLA2	DECR1	RIPK1
TAGLN	SLC25A20	CACNA1C
TBXA2R	AURKA	HDAC4
TFPI2	IGF2	MCM7
TGFB2	DLD	PPP1R3C
TGFBI	AKR1B1	PRKACA
THRA	ITGA5	BIRC2
TNNC1	C3	PRKCB
TPM4	ABCB1A	LDLR
TPR	KRT18	CDC20
TRPC3	FGF1	NPM1
TSC22D3	MACF1	CARHSP1
TTN	GSTM2	FBLN1
UNG	TSC22D3	CENPE
UQCR10	CCNG2	ATP2B4
UQCRQ	MYLK	PPIA
VCAM1	SCARB1	ACAT2
VWF	CSRP1	GBP2
WEE1	HBB	SCARB1
XBP1	NDUFS4	TGFBR1
XRCC2	NPAS2	ALDOA
XRCC3	NR1D1	PROM1
YWHAG	HSPA1B	E2F8
ZMAT3	GSTO1	LAMC1
ABCA5	SLC22A5	CD24
ABCB4	PDGFRB	CHEK1
ABCC4	PHGDH	IL12A
ABCC5	P4HA1	HSPA4
ACAD9	RTN4	INHBA
ACOT2	A2M	RRM2B
ACSL1	UBC	ACE2
ACTG1	P4HB	FADS2
ACTN2	SERPINH1	EIF2A
ADA	VCAN	B2M
ADAMTS8	PTGDS	JAG1
ADCY7	BCL6	PRDX6
AGTPBP1	EEF2	BCL10
AHCY	SHC1	EPO
AK3	ACOT2	HBEGF
AKR1B1	PER3	MAP3K1
AKR1C3	CRYAB	MVP
AKR7A2	TGM2	RASD1
ALAS1	GSTM1	RGS16
ALAS2	LIPE	CYP17A1
ALDH1A2	PRDX1	ABCC3
ALOX12B	AXL	NRP1
ALOX5	GSS	FEN1
ANK2	GAL	COL5A2
ANO4	GBE1	KLHL24
ANXA1	LIFR	EFNA1
APLP1	RIPK3	RHOB
APOB	ADM	CTNNA1
APP	ACOX1	RBPMS
AQP2	CYP7B1	BUB1B
ARHGDIA	NR4A3	MX1
ASB2	PECAM1	MSH6
ASPM	ACADL	ALDOC
ATF6	GJA4	DNAJA1
ATP1A2	CDC20	IFIT1
ATP2A1	CD9	MAP3K5
ATP5F1D	FBLN1	AK4
ATP6	THRA	GRIA1
ATP6V0E1	MX1	LUM
ATP6V1D	PLPP3	PPP3CA
AXL	ND1	NRG1
B3GALT2	PDHB	MET
BAG2	ACAT2	ALDH2
BARD1	CFH	NR1D1
BCAT1	EIF5	SREBF2
BCAT2	PDGFA	ANXA3
BCL2A1	USP2	LIF
BCL2L12	HSPA2	MACF1
BCL3	COX6C	PKP2
BDNF	PPP1CA	SLC25A4
BGLAP	RAB30	NRF1
BIK	CDKN2C	CTSH
BIN1	RORC	GAL
BMP4	VWF	PPP1CB
BPHL	WEE1	CACYBP
BTG3	CTSK	NREP
C1QA	HMGB2	CCND2
C4A	GOT2	CDH11
CADM1	AOX1	KCNJ8
CAPZA2	ATG4B	GLS
CAR3	C1S	TGFBI
CARM1	ATP6	APEX1
CARNMT1	PMP22	RPL7
CASP5	MVD	GRIA2
CAV1	CHEK2	ACE
CAVIN4	TNFSF11	ID3
CBLB	TNC	TGFBR2
CCDC80	TUBA1B	TNFRSF12A
CCL3	ACSL1	ANKRD1
CCL4	FOXA2	ATP1A2
CCL8	TSC2	GFRA1
CCNB2	SLC16A1	MYLIP
CCR1	TGFBR3	ISG15
CCR2	CTSS	CDC25B
CCR3	PRDX3	CHUK
CD14	SLC38A2	MAPK11
CD40	MYH10	PDGFB
CD55	MCCC2	PIK3CA
CD59	AKR1A1	PDLIM7
CD68	HSD17B2	PTPRF
CD86	KRT19	HSD17B4
CD99	MCM5	LRP1
CDC20	NINJ1	SIK1
CDC25A	CFB	PRKAA1
CDK5RAP1	HAMP	PCK2
CEACAM20	PDLIM7	ABCB1B
CENPA	RBP1	HMGB2
CFH	HSD17B4	MT3
CFL1	LRP1	ZFP36L1
CFLAR	CBR1	SLC1A3
CHST15	MAP3K5	AOX1
CISH	ABHD4	TAC1
CLCA1	SERPINF1	ADORA2A
CLDN1	MCM4	SORD
CLIP1	NFIL3	SKP2
CMIP	AFP	HMGA2
CNR2	OLFML3	PPP1R1B
COG1	COL6A3	SDF2L1
COL6A2	EGR2	CDK4
COQ4	IGF2R	HIPK2
COTL1	ATP5PO	MMP13
COX15	CD86	IKBKB
COX17	KLF10	ATP1A1
COX6C	NME1	DGAT2
COX7B	PDCD4	GSTO1
CPXM1	PRLR	IGF2R
CREB5	PSMC4	NAMPT
CSPG4	RRM2B	ALCAM
CXCL1	PHLDA1	MMP10
CXCL13	SMOX	CYBA
CXCL5	STAT2	PDGFRB
CYCT	SLC22A2	AURKB
CYLD	TTR	LGALS1
CYP3A4	ATP5ME	ASAH1
DAXX	TSPO	SRM
DCLK1	PGAM1	MFN2
DDB2	TNFRSF12A	ATP1B1
DERL1	ACADS	CDK5
DHX36	EGLN1	ZMYND8
DIPK1A	IL4R	GGT1
DLAT	FOSB	RGCC
DNAI3	SLC29A1	FST
DNAJB11	PFKL	NT5E
DNAJC3	GBP2	GRIA3
DPT	PCK2	COL4A1
DPYSL4	FADS1	SLC16A1
DSC2	IL13	AKAP12
ECH1	CYC1	EPRS1
ECHS1	DRAM1	IQGAP2
ECI1	MR1	NCL
EDA2R	VCL	PGD
EGR2	CREBBP	TSPO
EIF2AK2	NANOG	VASP
EIF2S1	SLPI	ATP2A2
EIF4E	COX7A2	NCF1
EIF4G1	ANPEP	HNRNPDL
ENG	BRCA1	CTSC
ENTPD5	CD74	MT1X
EPHA7	SERPINE2	HAMP
EPOR	ATP5PD	NFKBIZ
ERCC2	EPHX1	TUBA4A
ERN1	NDUFS1	LAMB1
ERP29	PPARGC1B	CCL7
ETV4	QSOX1	SLC1A4
FABP5	CYP27A1	NINJ1
FANCI	DNMT3A	VGF
FANCL	VLDLR	CAMK2D
FBLN1	CAPG	TNFRSF21
FBXO31	DNAJB1	MCM2
FDXR	ARRDC2	SERPINF1
FILIP1	ABCG1	NGFR
FITM1	TGFBI	PTTG1
FKBP4	MVK	IGFBP6
FLT1	MXD1	NEDD9
FOXO3A	S100B	SOD3
FRMD4A	AMPD3	DRAM1
FTMT	DIO2	NANOG
FUBP1	PYGL	RTN4R
G0S2	DBN1	KIF20A
G6PD	PRKAR2B	PIM1
GADD45B	HSF1	RIPK2
GADD45G	FADD	BLM
GAPDH	ADGRE1	NPY
GASK1B	ITPR3	DEPP1
GATM	PHLDA2	ISG20
GEM	TPM3	SPHK1
GFAP	MMP3	S100A11
GH1	PTPRF	CNR1
GHR	PON1	NID1
GLB1	XRCC3	PHLDA1
GNAS	CXCL5	EEF1A1
GPSM1	TSC22D1	SESN1
GPX3	DDC	NOTCH1
GSTA3	ILF3	CD59
GSTK1	XRCC6	HSPG2
GSTM3	ADA	CKS2
GSTT2	MGMT	PROCR
GTSE1	NASP	SNAI2
H1-5	IFIT2	CDC25A
H19	LOX	RELN
H2-AB1	MIF	SLC7A1
H2BC21	DUSP6	MTR
H2-EB1	UGT1A1	TNFAIP2
H3C7	JAG1	SDC4
HACD1	ACSL5	KIF2C
HBA-A1	NTRK1	KYNU
HDAC1	SDHA	SERPINH1
HDGF	FTL1	ENC1
HECW2	HADHA	ADAM9
HLA-DQB1	PER1	ANK1
HMGCS2	APLP2	IL12B
HP	ENO3	SPTAN1
HRAS	ISYNA1	MME
HSD17B4	PON2	PGK1
HSD3B4	EZH2	SPRY1
HSPA12A	NREP	IGFBP2
HSPA4	PFKFB3	LPIN1
HSPA4L	GSTA3	GSTA2
HSPA8	CDK5	MGMT
HSPB2	FHL2	BCAT1
IARS2	NEFH	TFPI2
ID2	BIRC3	ATP5F1A
IDH2	NUPR1	DLD
IFIT2	SNAI2	NR2F2
IGF2BP1	CDC25A	STC1
IGFBP5	COL5A1	NR1H4
IGFBP7	SFN	PDHB
IL17A	MIR122	IDH2
IL1F10	AGRN	CDKN2A
IL1R1	EIF4A1	SLC12A2
IL1RN	SORBS1	SPTBN1
IL23A	UBB	ABCB6
IRS1	ANXA2	HSPE1
ITGA4	GUSB	DUSP5
KCNN2	HSD17B3	EDNRB
KCTD12	KRAS	CYP7A1
KIF11	CCL7	AKR1B1
KIF1B	BST2	NR1I3
KIF20A	SACS	TCF7L2
KIF23	NCF2	BGLAP
KIT	SRD5A1	LPP
KLF10	PML	NT5DC2
KLF6	IL12B	PSMC5
KLHL2	ITGB3	QSOX1
KLHL30	GPC1	PGF
KLHL7	PMVK	MTHFD2
KMT2A	VEGFB	AQP3
KNL1	IL1R1	ENO1
KRAS	F2	MT1E
LACC1	FABP5	EMP1
LAMA2	ACSS2	CSF2
LAMA3	RHOA	SCD1
LAMA4	MAP3K7	GEM
LAMC2	DHCR24	PLK1
LDB3	S100A4	S100A6
LGALS3	SNAI1	CTNND1
LIF	GLI1	EPHX2
LMNB1	ACADM	PPIF
LMOD3	CHAT	AREG
LONP1	CROT	NCAM1
LOXL4	OGDH	NDRG2
LRRC10	ZFP36	TUBA1A
LUM	MSI2	ENO2
LY96	FKBP4	MYLK
MAF1	HNRNPA1	EZR
MAOB	FST	CAPN2
MAP2K4	HADHB	IDH3A
MAP2K6	PDLIM1	SLC1A5
MAP3K6	BMP4	SLC6A6
MAPK7	GRINA	KLF9
MCAM	HMGCS2	ROCK1
MCCC2	MIR34A	SLC16A3
MCM5	ECH1	TNC
MCM7	TNFRSF1B	ATP5F1B
MDC1	CTTN	MAFG
MEF2C	NDUFB2	PLIN2
MEN1	KLF6	DCN
MEOX1	CANX	REV1
MEOX2	NFKBIB	COL18A1
METTL4	CD40	GSTA3
MFGE8	PLIN4	MAP3K7
MIF	PRKAB2	CCNE2
MIR150	EIF5A	IRAK1
MIR483	HNRNPK	FUBP1
MLH1	MAPK13	RPS6
MME	RPL7	HDC
MMUT	ALDOC	RBFOX3
MPC2	DLG4	TIGAR
MRC1	TNNT2	CHORDC1
MRE11	NDUFS3	LYZ
MRGPRH	JUNB	MELK
MSI1	CLDN5	NUSAP1
MT1L	SLC39A14	SOX4
MTSS1	AK3	CALCA
MXRA7	SIK1	CBR3
MYLIP	SLC25A10	KIF1B
MYOCD	SPTAN1	PPA2
MYOT	PTGES	SYNE1
MYOZ2	WNT5A	MGST1
NADK2	COTL1	BACE1
NAMPT	ROCK1	INHBB
ND1	PRSS23	LIFR
ND6	TCF4	ANXA5
NDRG4	TNFRSF25	PDK4
NDUFA10	SYNJ2	RGS4
NDUFA8	ARNT	RORA
NDUFB4	DCN	RSAD2
NDUFB8	HSPB8	TRPM2
NDUFS2	SLC19A2	AFP
NDUFS8	SLC22A4	ENPP1
NEB	NR1I3	MEF2C
NEFL	RRM2	AGRN
NES	WARS1	COL2A1
NEXN	NDUFS2	FOXM1
NHE1	ECI1	FIS1
NME2	SLC25A1	E2F1
NMNAT2	HSD3B1	ADD1
NOLC1	CCNG1	ACO2
NR1I2	FEN1	SULF2
NR1I3	RHOD	MGLL
NRP1	SOX13	FGFR1
NRP2	SDHC	PSMD12
NT5E	ADIPOR2	HSPA4L
NTN1	KLF15	USP2
NTN4	RSRP1	EGLN3
NTRK2	YWHAG	FADS1
OAS1A	DDAH1	ACSL1
ODF2	ADAMTS1	DLK1
OGDH	IDH1	THRA
PARP4	BCL3	GRB10
PDCD1	EFNA1	SQLE
PDE4A	IQGAP2	HPX
PDE4B	MDK	PYGB
PDGFRA	ENC1	KDR
PDIA3	TYK2	ERBB2
PDIA6	ACAT1	ARHGDIA
PERP	DAPK1	DDR1
PFKP	FDPS	CRH
PHLDA1	COL2A1	ACAA2
PIK3R1	ABCB1B	PGR
PKM	CYP4A14	GLI1
PLK1	CDH11	IRF7
PNLIP	COX5A	GNAI2
POLH	CAPN2	ETHE1
PPIB	ITGA3	SC5D
PPIF	HSPA12A	UNG
PPM1K	BHLHE40	WARS1
PPP1R12A	F2R	CPT2
PPP1R14C	POMC	HSD11B1
PPP1R2	IFIT3	FABP3
PPP1R3A	PSMC3	OGDH
PRKCA	SEC31A	SERTAD1
PRKCB	DPP4	KNG1
PRMT7	EP300	PMP22
PTGDS	UCP1	MMP3
PTGER4	RPL34	ECH1
PTPRF	IRF1	CDC42
PTX3	KL	CX3CL1
PUM2	LRRFIP1	GTSE1
PVR	COL18A1	THRB
RAD51B	DST	DHFR
RAMP1	SLC8A1	FBXO32
RASA2	NFKB2	IVNS1ABP
RBM20	OAT	SPDL1
RFC3	TNFRSF11B	BCL3
RGS6	ABLIM1	CBR1
RND1	ECHS1	PAX6
RNF169	ATP6V0D1	CDC45
RNF207	CRTC2	DCXR
RPA3	IRF7	IGFBP7
RPS27L	ATP6AP2	MED13L
RSAD2	RAP1GAP	FNTB
RUNX1	ID3	MID1
S100A6	SLC7A5	PLA2G4A
S100A9	APOA4	GLB1
S1PR3	PDIA4	PLPP3
SAA3	ATP5MC1	TXN2
SAT1	SET	AQP4
SCN2B	ERMP1	EIF5A
SCN4B	BAG3	NFIB
SERPINH1	CYP19A1	RRBP1
SGK1	PKLR	RBP1
SH3BGR	CD63	GATA4
SIN3A	C5	MCM3
SIRT3	CIDEC	AKT2
SLC10A6	RGCC	MIF
SLC22A16	ITPR2	RRAGD
SLC25A26	TUBA1A	UQCRC2
SLC25A3	FBN1	PSEN1
SLC25A34	AMIGO2	IGFBP1
SLC25A42	ENDOG	TUBB4B
SLC25A47	PLA2G4A	IDI1
SLC25A5	RNF144B	CLDN4
SLC27A1	MLKL	SLC20A1
SLIT2	HADH	ARPC1B
SLIT3	COX6B1	RIOK3
SMC1A	RHOU	ATP6V1A
SMPD1	SLC48A1	CBX5
SNAI1	PTTG1	LPAR1
SNCA	SOX2	TGFBR3
SOCS3	CPT1B	SERPINE2
SORBS1	SMAD7	ACADM
SOX9	ALDH4A1	FKBP5
SPATA18	TOMM20	ACO1
SPATA2	GFRA1	RELB
SPON1	ATG3	HSPA1L
SPSB1	FYN	LBH
SRC	SLCO2B1	ALDH7A1
SSR1	SORD	COL27A1
STK39	GSTM4	BACH1
SULF2	YPEL3	HSF1
SULT1A1	SLC5A1	SLC6A9
SYT12	SMARCA4	GAD2
TAGLN2	CFL1	ARHGAP18
TFAP2A	HSPE1	FBLIM1
TFF3	KITLG	ITSN1
TGM2	EDNRA	TSC22D3
THBS2	ENTPD5	HNRNPA1
THBS4	PABPC1	STAT6
THRB	PSRC1	RAD51
TIAM1	CSF1R	NCOA7
TIGAR	LEF1	SEC61A1
TIMP2	HSD17B10	MAP1B
TIMP3	SFRP2	NDC80
TLR1	GMFB	SFN
TLR3	SPHK1	TGFA
TLR7	CFI	ISYNA1
TMEM243	HSD3B2	DDAH1
TMEM97	MTHFD2	CREB5
TMPRSS2	IGHM	KISS1
TMTC1	ISG15	KPNA2
TNFRSF10C	ERRFI1	TNFSF11
TNFRSF11B	DLST	GABRA1
TNFSF12	EWSR1	KIF11
TNNI1	KCNQ1	THBD
TNXB	RND3	MLEC
TPM2	ASAH1	ATP7A
TRIM21	COL6A2	PGRMC1
TRIM23	EZH1	DAB2
TRMT5	MPZ	ADIPOQ
TRP53INP1	AACS	COMT
TSPAN13	FANCI	MANF
TSPO	LONP1	MECOM
TTLL7	DHCR7	MEF2D
TUBA1A	MCM6	NUCKS1
TUBA4A	PLG	UAP1
TUBB	CAR3	CCNA1
TUBB6	CD47	ITPR3
TUFM	CDC45	PLOD2
TYMP	GEM	EP300
UBA7	GLRX	NDRG3
UGT1A1	NFIX	LMCD1
UQCRH	SRSF5	MYH10
VASP	JUND	ELOVL6
VDR	NDUFS8	HSPA13
VEGFC	NDUFV1	IREB2
WIF1	RETSAT	NDRG1
WNT5A	PTPRN	PDE2A
XPC	ABCB4	GPT2
YWHAZ	EPCAM	PDGFRA
ZEB1	KLF9	IL13
ZFPM1	SULF2	CFL1
ZWINT	MLH1	KITLG
AADAT	ARHGDIB	FAM162A
ABCA2	COL4A2	ANPEP
ABCA3	LAMB1	SERP1
ABCB5	TALDO1	CALD1
ABCF3	PGR	GATM
ABHD18	SFPQ	HNRNPA2B1
ABHD6	TET1	LIG1
ABLIM1	CYP3A5	SDC1
ABTB2	MX2	NIBAN1
ACAD10	UBA1	PSAP
ACE	PROM1	CALM1
ACER2	SKP2	CBL
ACHE	ATP5F1D	PHLDA3
ACOT1	HNRNPM	CMBL
ACOT10	ENPP2	HNRNPH1
ACOT9	GAD1	SLC22A4
ACOX1	NADK2	MCM5
ACOX2	MT2	PKLR
ACSM5	FECH	S100A8
ACTN1	SCD2	ENO3
ACTN4	FABP1	FABP4
ACTR8	KNG1	NPPA
ADAM12	GSDME	BIK
ADAM19	DPYD	SIPA1L2
ADAM22	FTL	ATXN1
ADAM4	MN1	GRN
ADAMTS15	MICAL3	ZFAND2A
ADAMTS7	HYOU1	F2
ADAMTSL3	PMEPA1	CYP24A1
ADGRF5	PPP2CA	THY1
ADGRG1	PLK2	DUT
ADGRL4	RPS27A	TUBG1
ADIPOQ	ANP32A	ARRDC4
ADM	ABAT	DDB2
AFF1	IL6ST	RAB30
AFG3L2	GNAS	PRKCE
AFMID	IL33	APOA1
AGFG2	NQO2	SNAI1
AGXT	SYNGR1	DAPK1
AIF1	GAA	GPNMB
ALDH1A1	NCOA4	SOX2
ALDH2	E2F4	STAT2
ALDH3B1	PLPPR2	GSTM2
ALDH6A1	CLCN3	NLN
ALDH7A1	EPOR	RSRP1
ALDOART1	IFI35	APLP2
ALDOB	PIM3	GSK3A
ALDOC	SULT1A1	APOB
ALG1	GLB1	ATG7
ALS2CL	C4B	HEXB
AMFR	GRB2	JAK1
AMOTL1	LIF	RTN4
AMPD2	CIDEA	RFC4
ANGPTL2	CIRBP	ZFP36L2
ANGPTL4	GLUD1	SIRT3
ANK1	MEF2C	SLPI
ANKRD2	CTSA	AMIGO2
ANKRD33B	GRIN2A	CPPED1
ANKRD40	HEXB	AKR1C3
ANLN	SLC1A5	EFNB1
ANP32A	NR0B2	LRRC8C
ANXA10	EPRS1	PTPRN
ANXA2	MDH2	SDHC
ANXA4	PDHA1	REL
AOX1	PPIF	ADA
API5	RRBP1	CYP26B1
APLN	CPE	ITGA3
APOC1	PLOD2	NCAPD2
APOE	CYB5A	A2M
APRT	SLC25A22	MMP14
AQP3	UGDH	COCH
AQP4	MEF2D	PPP3R1
AREG	NFE2L3	ENPP2
ARHGAP18	ELOVL6	SOCS2
ARHGDIB	PTPN11	RET
ARHGEF1	YWHAB	VCP
ARHGEF15	RRM1	GHITM
ARHGEF7	G6PC3	PSMB1
ARID5A	USPL1	SLIT2
ARID5B	RAB3B	AQP1
ARIH1	ATP5PF	COX1
ARMCX2	FAM107A	CSRP2
ASAP1	BCAT1	ITGB5
ASAP3	IFITM1	GPRC5A
ASB18	LDHB	IMPA2
ASCC2	PSMB8	SERBP1
ASH1L	TJP2	CD274
ASPN	GAS6	COL6A1
ASS1	MDH1	SLC18A2
ATF7IP	RELB	LY6E
ATP1A3	ARPC1B	FTL
ATP5F1C	CFTR	KCNH2
ATP5IF1	HMGA2	XRCC5
ATP5MC1	HNRNPA2B1	TP53INP1
ATP5ME	MYH11	POLA1
ATP5MK	STAT4	HMMR
ATP5PB	TMEM117	HTATIP2
ATP5PO	AQP3	HYOU1
ATP6V0E2	LBH	MAD2L1
ATP6V1H	ACOT9	ULK1
ATP8	BCAM	SULT1A1
ATPAF1	GNAI2	CHEK2
ATPAF2	FGA	FADD
ATRNL1	RAD51	PAFAH1B3
AVP	EIF4G1	CTSS
AZGP1	PSMB5	DYNC1H1
AZIN1	STIP1	EPHA4
B2M	ARRDC3	GOT2
B3GNT9	MALT1	IFNGR1
B4GALT1	RCAN1	HGF
BAALC	TNNT1	CNN2
BACE2	SAMM50	GFPT2
BAG1	CYP2D6	PVALB
BAG3	ACOT7	TRPV1
BANK1	EEF1A2	CTSK
BASP1	TMPRSS2	PTGR1
BATF2	MVP	TRH
BBOF1	LSS	NCF2
BBS2	SDC4	PANX1
BBS4	BGN	EPOR
BCAM	ASAP2	NAV3
BCKDHB	HSD3B5	NSF
BCL7C	AKR1B10	PTPN13
BCLAF1	PTX3	HP
BEX1	PRDX5	CACNA2D1
BFAR	MT1X	CRIP2
BHLHE40	NEDD4L	LONP1
BIRC6	NDUFV2	GLUD1
BLM	BBOX1	FAT1
BMP6	EEF1D	PRDX5
BNIP1	PTMS	NTN4
BNIP3L	IL27RA	PSMC6
BOD1L1	SLC25A11	RRAS
BOK	TLCD2	CARS1
BPGM	CDH5	NPAS2
BPIFA1	IFITM3	SULF1
BRD2	VDAC2	SORT1
BRIP1	QKI	CDC25C
BST2	NFE2L1	PER3
BTG1	TXN2	TCF4
BTNL9	ALDH6A1	DNAJC9
BUB1	MAP2K4	PTPRS
BUB3	MYLIP	OAT
BZW2	YWHAE	PPARD
C1QB	MMP14	COL15A1
C1QC	ABCB9	IER5
C1R	PRDX6	ESM1
C1S	CAMK2B	OXCT1
C21ORF91	CAMK2G	SCNN1A
CACNA1C	CDC42EP3	VCL
CACNA2D2	ATP2B4	PRLR
CACNB2	GRB10	NUP58
CACYBP	ATP1B1	IFITM1
CALD1	IVD	PROS1
CALHM5	MAP4	CCNG1
CALN1	CBX6	COX6B1
CALR3	CHI3L1	MAGI1
CAMK1D	FKBP1A	TPP2
CAMTA1	RPS6KA1	TUBB2B
CANX	FLOT1	CD40
CAP1	SYP	RPA1
CARNS1	TIPARP	TBC1D4
CARS2	AARS1	SLC22A5
CASP4	IARS1	ACSL3
CBX7	SMC2	WT1
CCAR2	SYNPO	ACLY
CCDC3	UHRF1	CD55
CCDC69	NOX1	TAP1
CCDC88A	STAT6	NDUFB2
CCL11	COPE	AKT3
CCL21A	TEX264	ATP8B1
CCL5	PSMC1	MFGE8
CCN1	CCNB2	CDCA8
CCND3	RARA	NTRK1
CCNG2	CD24	TKT
CCNJL	INSIG2	UHRF1
CCNL1	LTBP1	FDPS
CCNL2	PAICS	DPYSL3
CCNY	IRF9	SFRP2
CD200	RAPGEF4	GABARAPL1
CD248	GSTM3	MYO1B
CD24A	SELE	RCAN1
CD274	CYB561	TFPI
CD276	MSH2	COLEC12
CD320	PDK2	LIMCH1
CD81	RAMP1	FGG
CD9	CES2	GLRX
CDC25B	MTTP	C5
CDC37	DAB2	CKM
CDC42EP2	KYNU	MFN1
CDC45	S1PR1	TUBA1B
CDC6	DCXR	VAV3
CDC7	IGFBP7	ANGPT1
CDCP1	ACSF2	MAP2K3
CDH13	IFI6	PSMB9
CDH8	KIF1B	PSMC4
CDK10	ASIC1	FJX1
CDK6	IMPACT	GMFB
CDKN2B	PANX1	SMIM3
CDKN3	DGAT1	UBR4
CDS1	GCNT2	BLVRB
CEBPA	UBE2N	OGA
CELSR1	F13A1	JADE1
CENPE	LRP8	PHYH
CEP63	ARG2	GUSB
CEP85	PIM1	CLDN1
CERS6	PNP	CLGN
CES1G	REL	RCC2
CES2	STK38L	NME4
CFB	NMD3	SLC31A2
CFI	STC1	TRAF2
CFTR	HNRNPC	MRC1
CH25H	TNFAIP8	SLC22A3
CHAT	COQ8A	UGDH
CHIL3	KCNB1	VWF
CIAPIN1	SEMA3A	TMPO
CIART	NFAT5	ALDH3B1
CISD1	ROCK2	USP7
CITED2	SLC39A8	CD74
CITED4	ABCC5	FOXC1
CKAP2	PNRC1	SLK
CKAP2L	RPA1	GART
CKS1B	PAPSS2	PLXNA2
CKS2	EMP3	ATP7B
CLCN5	CFD	ZBTB16
CLDN5	SC5D	ARHGDIB
CLEC4A3	VNN1	ID4
CLEC4D	MFSD2A	KMT2A
CLEC4N	MYH9	S100P
CLIC5	XPC	POLD3
CLK1	HLCS	CDC6
CLK4	XRCC4	SELENOP
CLOCK	CDK7	ST3GAL1
CLPX	OSBPL1A	IL1RL1
CLTB	RIOK3	RXRA
CMPK2	HNRNPD	ACSS2
CNGB1	SLC25A4	DUSP4
CNKSR1	ACTN1	PRIM1
CNKSR3	GRN	PRMT1
CNN1	TGFB3	UBE2T
COL12A1	ETFDH	GARS1
COL18A1	FOXN3	RAD23A
COL22A1	MAPRE3	CHRNA4
COL4A3	PPP3CB	ARL4D
COL4A6	RAB6B	CENPU
COL5A1	CD38	UBB
COL5A2	ALDH5A1	HBB
COLEC11	LRP5	SPC25
COQ5	PDXK	WNT4
COQ8A	RASSF1	DMD
COQ9	AKR1C3	NABP1
CORO1A	NFKBIZ	NOLC1
COX3	RAN	SHC1
COX6A1	TUBA4A	AMD1
COX6B1	INHBB	PSEN2
COX7C	USP18	AHCY
COX8A	WASF3	KLF10
COX8C	BDH2	TUBB6
COXFA4	FZD2	ARID5B
CPNE5	OGA	DAG1
CPS1	RFC3	SQOR
CPT1C	SLC38A4	EIF2AK2
CRBN	PSMD13	KRT17
CREB3	ABCG5	MCAM
CREB3L1	CDKN2B	SDHB
CREG1	GRIA2	EIF4A2
CREM	MRC1	KNL1
CRHBP	MYBBP1A	PRC1
CRIP2	PSEN1	ADAMTS1
CRTAP	BMP7	LSS
CRY1	EFEMP1	NOX1
CSE1L	RACK1	TNNI3
CSF1	TLR3	COPS2
CSF1R	CLIP2	COX15
CSF2	NAGLU	ACP5
CSF3R	PPP1R13L	CRY1
CSK	STMN1	PPARGC1B
CSNK2A2	TAX1BP1	BTG3
CSRP1	UQCRFS1	CALB2
CSRP2	PLK3	INPP5D
CST	SLC20A1	NOP56
CSTF2	TUBB2A	SYN1
CTDNEP1	ABCC6	RNF157
CTGF	P2RX4	RND3
CTH	EGR3	MAG
CTNNA1	HSPA4L	UBE2B
CTNND1	ACO1	SCAMP2
CTSA	ORM1	MGST3
CTSE	RNH1	ETFDH
CUL2	BLCAP	HIVEP1
CUL9	CERT1	CNN1
CX3CR1	TMT1A	DLG1
CXCL15	HPX	FBLN5
CXCL2	JUP	ARIH1
CXCL6	FBXO30	CHRNA7
CXCR1	GULP1	ARNT
CYC1	MGP	RND1
CYGB	SGMS1	CYB5A
CYP11A1	WT1	L1CAM
CYP2C11	APOC1	S1PR1
CYP2C23	CTNNA1	UNC5B
CYP2C67	PSMB1	BDH2
CYP2J3	VAT1	GAB1
CYP4A1	PLCXD1	PHLDB2
CYP4A3	ABCA2	SNX10
CYTB	CDC42BPA	ANTXR1
DAB2	TMOD1	HILPDA
DACT1	TMTC2	OLFML3
DACT3	IREB2	PEG10
DAG1	TBC1D4	SRGN
DAPK1	ARPC4	AMPD3
DAPL1	MRPL49	HERC3
DAZL	ALCAM	TCF7L1
DBT	PHLDA3	DGAT1
DCAKD	FSTL1	ITGA2
DCLRE1A	IMPDH2	ADAM17
DCPS	DRD2	PDLIM3
DCTN2	GHITM	SYBU
DCXR	HTRA2	TNPO1
DDAH1	PPP5C	CYB5B
DDAH2	FGFR3	FANCI
DDB1	GDNF	PIM3
DDIT4	MCM2	RHBDF2
DDR2	NBN	SLC25A1
DDX27	ATF5	SRSF3
DDX6	PGF	BDH1
DDX60	TFPI	PHLDA2
DECR1	TYMS	GABRD
DEK	CYGB	SCCPDH
DENND2A	TNS3	ACOT2
DENND6B	OAZ2	PRSS23
DEPDC1	IFRD1	CES1
DFFA	ATR	ING3
DGAT1	PEBP1	IRX3
DGKA	TFAP2A	UFM1
DIPK1B	LIMCH1	ACTG2
DKK3	PCSK6	CKAP4
DLC1	ANXA6	EGR3
DLEU2	SLC7A7	GPX7
DLGAP5	BLVRB	HELLS
DLST	COL5A2	LAMC2
DNAJB1	PAX6	FGD4
DNAJB5	VASP	NFU1
DNAJB9	EPAS1	PLAA
DNAJC1	CAV3	RIPOR2
DNAJC19	SIPA1L3	SLC25A23
DNM1	COX5B	EMP2
DOCK10	EDEM1	FNBP1
DOCK4	NPHS1	P2RX4
DOCK8	CHPF	BST2
DONSON	SEC62	PLAU
DPEP1	BMF	ADORA1
DPM1	MIR21	LEF1
DPM3	CYP8B1	LCAT
DPYD	E2F8	LDHB
DPYSL3	CACYBP	SFRP1
DRAM1	HACL1	BLCAP
DSP	SFXN1	ETS1
DTL	DUSP10	LAMTOR3
DTX4	IDH3A	FGA
DUSP1	SYBU	HNRNPC
DUSP10	UBE2C	PTPRK
DUSP18	ELK1	NFE2L3
DYNC1LI1	GC	RFTN1
DYNC2I2	IL1RAP	ATP1B2
DYSF	HPGD	BIN1
E2F3	STC2	DNAJA2
E2F7	AKAP13	NFYB
EAPP	ANP32E	OGN
ECE1	FILIP1L	MALAT1
ECI2	IVNS1ABP	MAPK10
ECM1	SMAD6	SMC4
ECM2	SPDL1	PRKDC
ECT2	ARC	RBP4
EEF1D	DUSP4	DST
EFEMP1	NR1D2	IL15
EFEMP2	SP3	AK3
EFNB3	STAT5B	CALB1
EGFLAM	ATP1A2	GSTM3
EGLN3	CYP4A10	TM4SF1
EHHADH	PLEC	ZYX
EHMT2	RBM3	ERRFI1
EIF2A	COL14A1	P4HB
EIF3C	EIF3A	FDFT1
EIF4A1	KDM6B	DNER
ELL	PLN	FLCN
ELMOD3	SLC25A5	RPS6KA1
ELN	DRD1	TAX1BP3
ELOA	NRP1	TNFSF9
EMILIN2	RABAC1	RACGAP1
EMP1	GPD2	SDHA
EMP2	SLC6A8	PRRC2C
EMP3	SMC4	RHOU
ENDOD1	STK11	NTRK3
ENKUR	CD151	CCND3
ENO2	CLDN11	PDPK1
EPAS1	CLOCK	ACTN1
EPHA2	FKBP10	HSD17B10
EPHA3	GHRL	LMNA
EPHB3	PTGIS	CUX1
EPHX2	TIMM13	SEC31A
EPSTI1	UCP3	ATP5F1C
ERBB4	SLC6A9	CPM
ERCC1	ATP8B1	PYGL
EREG	SHH	ITGA1
ERMAP	TGIF1	DTNA
ERO1B	CTSC	H2AZ2
ERRFI1	MAD2L1	FABP5
ETFA	SESN1	PHB1
ETFB	SLC1A1	CLDN2
ETS1	DAAM1	DDX17
ETV6	DDX39B	KIF15
EXOC4	NDUFA5	PAICS
EXT1	SLC2A6	ABCC8
EXTL2	ALDH9A1	COX17
EZH1	IMPA2	KNTC1
EZH2	BMP6	RPA2
F11R	DNAJA1	TP53I3
F13A1	DPYSL3	VMP1
F2R	HIPK2	DHCR24
FABP7	IRAK2	SLC22A1
FAF1	RBL2	PTGES
FAM114A1	TMEM50B	GNRH1
FAM117A	GK	MB
FAM117B	MAP1B	ANP32A
FAM162A	EEF1G	CEBPG
FAM53B	ADCY9	RANBP1
FAM72A	CHCHD10	SLC39A10
FANCG	COX6A2	BAZ1A
FBN1	DDX17	GRM1
FBXL3	GAMT	NMT2
FBXO40	RNASEH2A	PDLIM1
FBXO6	SERTAD1	RFC5
FCGR2B	KPNA2	IGF2
FCRL2	LIPG	GH1
FCRLA	COX15	PIR
FECH	MNT	RAB6B
FEZ2	PLEKHO1	EEIG2
FGA	CHKA	EEF1A2
FGF12	DCLK1	ILF3
FGFR2	METRNL	PRKAG2
FGFR3	TKFC	RBBP4
FH1	RUNX1	HSD17B2
FIP1L1	CAR2	HSD17B3
FKBP1A	EPB41L2	LYN
FKBP8	KANK2	CLCF1
FLI1	RNF213	HBP1
FLNA	WNK1	MAP3K8
FMO2	SDC2	SMOX
FMO5	TYMP	BRAF
FMOD	CRIP1	EVL
FNDC1	PSMC2	JMJD1C
FOLR1	SLC38A1	LIMK1
FOSL1	SLC7A8	MCCC2
FOSL2	SRGN	PPP2R5C
FOXM1	AFF1	PML
FRY	DENND2B	LPCAT1
FSCN1	IDH3B	RNF19B
FSTL1	SLC46A3	WASF2
FSTL3	PDCD10	FANCD2
FXYD1	IL12A	FLNA
G2E3	AQP4	RETSAT
GABARAP	IER2	RRM1
GABARAPL1	NDRG2	BARD1
GABRB2	NFIB	ETV5
GAMT	CNDP2	NRAS
GANC	ETFB	WIPI1
GAS7	KPNB1	CHRM3
GATAD2B	NID1	PARP9
GBP2	PKP2	DLGAP5
GBP3	SPSB1	COL4A2
GBP6	DIO1	AKAP13
GC	AHNAK	ANP32E
GCAT	IDS	CDA
GCDH	MCCC1	FILIP1L
GCNT2	NDUFB3	PDHA1
GFRA1	SLC31A1	TPO
GGCX	SLCO1A4	MAP2K7
GGT1	SYK	PAK1IP1
GHITM	PXMP2	CAMK2B
GIMAP3	EFNB2	HMGA1
GIMAP4	RPL23	CYP2B1
GIMAP6	SULF1	MGP
GJA3	NDUFB11	MX2
GJA5	PARK7	PIK3R3
GLRX	SLC12A2	KIF4A
GLS2	GARS1	MACROD1
GLUL	GLO1	SUCLG1
GNAI1	GCH1	ESD
GNAI2	SELENBP1	SNAP25
GNB4	BMI1	EIF3A
GNG10	PDZD2	MXI1
GNG11	CALM1	IL1R2
GNG2	ZEB1	BMAL1
GNG7	MTR	PRPF6
GOLGA3	PIK3CB	RARA
GOLGB1	DMD	SPAG1
GON7	GATA3	GPAT3
GPAM	GPAT3	SHMT2
GPC4	HK1	IL33
GPC6	RGS16	RHOA
GPR137B	CSRP3	LRG1
GPR183	NIFK	CSRP3
GPR22	HDAC4	NRGN
GRK5	PSMD12	UBA7
GSN	PTPRD	CDCA7
GSTCD	TPP1	CHAF1A
GSTM2	FUS	GUCY1B1
GSTO1	IRAK1	SLCO4A1
GUCY1A2	XRCC5	CNKSR3
GUF1	INPP5A	SCN3B
GULP1	ND2	TGFB3
GXYLT2	ANXA4	FUS
GYG1	BRCA2	UGT1A6
GZMM	EMP1	TMPRSS2
H1-2	S100A10	HTR1A
H1-4	LMNB1	CREB3
H2AC14	NPY	PCYT1A
H2AC16	TAC1	SUCLA2
H2AC18	CARHSP1	TSHZ1
H2AC19	H19	CXCL5
H2AC4	PDPK1	ACOX1
H2BC11	PXN	MATN2
H2BC12	PYGB	PYCR1
H2BC17	TMSB10	ATP2B1
H2BC4	CHORDC1	BSG
H2-DMA	DEPP1	FBN1
H2-DMB1	CXXC5	GMNN
H3C8	MATN2	MSN
H4C1	PSEN2	GPSM1
H4C15	RAD51C	NIBAN2
H4C8	CCNE2	BCAR3
HAMP	BBS4	NASP
HAPLN3	RTN4R	RRAS2
HBB-B2	CBR3	TNS3
HBG2	FGF21	HADH
HDHD3	HDAC3	VDR
HEG1	SLC25A25	EGR4
HELZ2	SMAD1	KIFC1
HERC1	SUCLG2	PLOD3
HEYL	DNM1	SMC2
HGS	FXYD5	MSH2
HHATL	PSMA7	PCSK9
HHIP	OLR1	DNM1
HIBADH	AQP7	GTPBP4
HIC1	ATXN1	KRAS
HIF3A	RANBP1	SLC38A3
HINT1	RASGRP1	CDH22
HIPK1	SLC39A10	XIRP1
HLF	SRRM2	FLNC
HMCN1	MFF	GDA
HMGA2	PI4K2B	MTHFD1L
HMGB2	UQCRB	NRP2
HMGCL	TFB2M	SLC7A7
HMGCR	BRAF	EHHADH
HMGN3	CENPM	COX2
HNRNPA1	COL27A1	CPS1
HNRNPC	GYS1	EPHA2
HNRNPD	PXDN	GBE1
HNRNPF	TRIB1	IFI44
HNRNPK	ZDHHC2	RUNX1
HNRNPL	ENPP1	CBFB
HOMER2	NT5DC2	CBX6
HOOK2	EIF4E	SLC48A1
HOPX	EMILIN1	CADPS2
HPX	RARS1	GYS1
HR	AGTR1A	LPGAT1
HS2ST1	FBLIM1	PABPC4
HS3ST1	RARB	RPA3
HSD11B1	SKIL	SORBS2
HSD17B11	TAPBP	SYNJ2
HSD3B2	THRSP	CD63
HSDL2	VSNL1	PLK4
HSP90AB1	GOPC	PON2
HSPA1L	ALAS2	FHL1
HSPA2	DNAJB11	LGALS3BP
HSPA9	HPRT1	BTG1
HTRA1	MTUS1	HSD11B2
HYAL2	PPP1R10	LTBP2
HYDIN	TNFRSF9	PEPD
HYOU1	CSE1L	PFKFB4
ID1	FNDC5	TPD52
ID3	GM2A	MMP7
IDH3B	MMD	RAPH1
IER3	PLA2G6	DENND2B
IFI27	PTPN13	DSP
IFI44	RPS6KA2	IKBKG
IFI44L	CHST1	TNS1
IFT74	COX6A1	NPC1
IGF2R	NIN	CA2
IGFBP1	PITPNC1	ATP2A1
IGFBP4	VGLL4	SPSB1
IGHM	CTNND1	UMPS
IGSF1	ST3GAL5	CYP26A1
IGTP	TPO	GCK
IL10RB	ZBTB20	PODXL
IL1RAP	LY96	PTPN11
IL6RA	PITPNM2	ELK1
IL7	SLC1A3	FOXA2
ILK	BHMT	IL5
IMMP2L	CPXM1	GM2A
INHBA	CYP3A11	MR1
INMT	MAOB	ZBED5
INPP5E	EIF3B	GJA4
INPPL1	MCF2L	RFC2
INSYN2A	RRAS	CDK12
INTS2	DPYSL2	NDUFB3
INTS3	GATM	STX12
INTU	CLIP4	SYP
IQGAP3	PRMT3	DDX39A
IREB2	SLC24A3	EPB41L3
IRGM1	ACOT1	LRRK2
IRS2	MYL9	JUP
IRX4	SLC1A2	IL13RA1
ISG15	AHSG	MAP2K4
ISLR	GNAI1	NCAPG
ISYNA1	LRG1	HHIP
ITGA10	SERPINA1	LBR
ITGA2	CDIP1	SERPINB8
ITGA6	EFHD2	ALDH3A1
ITGA9	LTBR	HPCA
ITGB5	STBD1	SEH1L
ITGB6	TBK1	PPL
ITIH5	HDAC7	MTCH2
ITM2A	SELP	SLC16A2
ITPK1	CRAT	ADGRG1
ITPKB	PFN1	MYBL2
ITPRIP	ACADSB	ARHGEF10
IVD	HSPA13	DLG5
JADE2	PTH1R	ALOX5
JARID2	ERBIN	CLSTN2
JMY	ACBD3	E2F5
JPH1	ELF3	EEF2
JPT2	FOXA1	FBXO30
KANK1	FUBP1	MEST
KAT2B	NUCB2	PKMYT1
KCNJ2-AS1	PID1	PRIM2
KCNJ3	RPS19	ALDH1B1
KCNK3	SRR	KLF2
KCTD17	SUCLA2	PRKCZ
KDELR3	TUFT1	CYFIP2
KDM4B	ACAD9	FKBP1A
KDR	FAM162A	PYGM
KIF4A	NFIC	TRIM2
KIF5C	RPSA	ABAT
KITLG	DLG1	BMP6
KIZ	DYNC1H1	GPAM
KLF15	IRF3	S100A10
KLHDC3	RAMP2	LRP4
KLHL22	LYN	RAB32
KLHL24	PLTP	ATF5
KLHL3	TERF1	TACC3
KLLN	ACSS1	EDN2
KRT8	ADRM1	SH3RF1
KY	DKK3	HDAC9
LAMC1	RPS27	YARS1
LARP7	SCN5A	COL8A1
LAS1L	BTG1	PFKL
LASP1	CCR2	EPAS1
LBH	IL24	BNIP3L
LBP	ELOVL2	ERO1A
LEPR	LASP1	PEBP1
LGALS3BP	CNIH2	CDC42EP3
LGI1	PPBP	MICAL1
LIMA1	DLC1	TPM3
LIMD2	LAMB2	CROT
LIMK1	PELI1	MBNL2
LIMS3	ADAM17	BOK
LINC-ROR	AGTR1	DEK
LIPE	TG	SCN1B
LMCD1	ARF3	RRAD
LOXL1	TMEM106C	HSF2
LPP	MITF	MANSC1
LRATD2	PIK3CA	CH25H
LRCH1	CCL4	CIT
LRIF1	ASL	FLNB
LRP8	DDIT4L	SPAG5
LRPAP1	RANGAP1	IFIT3
LRRC38	SCARB2	LRP5
LRRC4B	SYNM	NEDD4
LRRC8C	TPMT	PCSK6
LSM3	AP2M1	PDXK
LSM7	GFOD1	TRAF6
LSP1	HMGA1	TRIB1
LTB	IGFBP6	FANCG
LTBP1	PTPRU	FKBP14
LTBP2	SDS	KIF5A
LTBP4	TIMM17A	SEPTIN8
LUCAT1	NT5E	CTTN
LXN	CPNE5	KCNMA1
LY6E	GALT	SDC2
LYPD1	SETD7	ALDH3A2
LYRM9	ALDH3A1	TUBB2A
LYVE1	IL1R2	GATA2
LYZ2	ANKRD1	USPL1
MAD2L1	HAO2	DDX60
MAF	PPM1K	EPB41L2
MAFB	PTGR1	KANK2
MAFF	TAP2	RASL11B
MAFG	BUB1B	WNK1
MAGI3	CXCL3	HPRT1
MAMLD1	TUBB6	ANK2
MAN1C1	GPT2	DLC1
MAN2C1	TUBB2B	GRK5
MANSC1	FADS2	HIVEP2
MAOA	HIGD1A	ND1
MAP1B	PIK3C3	NR4A3
MAP2	PRKCH	POLA2
MAP2K2	PWP2	GSTK1
MAP2K3	SCAMP2	HNRNPK
MAP3K8	WSB1	IER2
MAPK8IP1	ATP6V1E1	NCOR2
MAPT	MIR146A	GALNT16
MARCKS	VDAC3	RNASET2
MARCKSL1	CYP2B6	CDK5R1
MARF1	CYP2C11	CREG1
MAT2A	HTATIP2	DNAJB11
MATR3	AURKB	ATP5MC1
MBD4	EML2	PSMB2
MBTPS1	SLC25A23	SYNM
MBTPS2	ARHGDIA	NR0B2
MCAT	EZR	CKAP2
MCF2L	PDE4B	NUF2
MCM4	BCL10	SLC7A2
MCOLN1	DHRS4	NEK2
MDGA1	GUCY1B1	TES
MDH2	HOPX	AKR1B10
MDK	MAP3K6	ST3GAL5
MDM1	WWTR1	AKIRIN2
MELK	IL23A	NIF3L1
MELTF	NDC80	RCHY1
MERTK	SLC22A7	GATA3
MEST	TPM4	LIMK2
METRN	HNRNPH1	MN1
MFAP4	USP47	SMARCE1
MFAP5	ATP1B2	ANLN
MGAT5	DAD1	SLC47A1
MGMT	FRMD4B	YWHAZ
MGST1	GPR155	CEACAM1
MICAL2	RASA3	GLO1
MIDN	RPS25	TXN1
MIR1	MAFB	SOAT1
MIR100	PCSK9	CENPW
MIR125B1	PLCB1	ERO1B
MIR1306	RGS4	GNE
MIR152	CBX5	MRC2
MIR181B2	DAG1	OPLAH
MIR181C	DUSP8	G6PC1
MIR185	FAM13A	MCMBP
MIR195	MASP1	CYP2C19
MIR196A1	SERBP1	MYH7
MIR199A2	TIMELESS	AGO2
MIR200B	XPA	DUSP2
MIR204	BIK	NARS1
MIR207	CENPE	PSMB10
MIR208B	BAG1	ANKRD9
MIR21	CES1	VDAC3
MIR210	COX3	COX4I1
MIR211	DSG2	MKNK2
MIR26B	HSD11B2	NFE2L1
MIR296	ND5	CFTR
MIR297	PARD3	KPNA3
MIR302B	PSD3	NRXN3
MIR3099	PSMD2	PPP1R13L
MIR30C1	EYA2	PTPN14
MIR3102	MTFR1	TAX1BP1
MIR34C	PPP2R5A	ARHGAP5
MIR3558	DSC2	ATOX1
MIR3584	VGF	BMI1
MIR3588	ADRA1B	FRAS1
MIR365B	FLNB	GCNT2
MIR494	GSTT2	MOCOS
MIR6216	ITGA2	MSI2
MIR664-2	NCLN	MTF1
MIR667	ATP5F1C	FKBP4
MIR743B	CD82	ATAD2
MIR873	CIT	OPTN
MKNK1	EHMT2	TCF19
MKRN1	RPS21	VAT1
MLLT3	TUFM	LHCGR
MLYCD	HAS2	ZWINT
MMAB	LAMA5	OSGIN1
MMP12	ATP2C1	CRIM1
MMP15	ATP6V1C1	HPCAL1
MMP7	BSCL2	SARS1
MOK	OGFR	SEL1L
MORC2	RASD2	WWTR1
MPHOSPH10	CHRNA4	CHD1
MPP1	LAMC2	SEPTIN6
MPPED2	GSTK1	SOCS5
MPZ	NCAM1	SOX8
MRPL3	ERCC6	SPEG
MRPL50	GNB1	BCOR
MRPS33	HILPDA	EEPD1
MS4A4B	LYZ	GPX8
MSANTD2	PSIP1	MIR34A
MSH3	STX3	SCPEP1
MSH6	SVIL	DPP4
MSRB2	YWHAQ	ELK3
MT1E	TMEM9	HEBP2
MT1G	ADAM9	BDKRB2
MTCH2	ANK1	CHRM2
MTFP1	ERCC4	CANX
MTHFD1	PEMT	MASP1
MTHFD1L	ETS1	OPRM1
MUL1	UPP1	PANK1
MUSTN1	EIF4E2	XPA
MVP	ISL1	CPT1B
MX1	ITGB3BP	ITGB3
MXRA5	NDUFB5	NCOA1
MXRA8	ULK2	SMAD7
MYBBP1A	LGALS3	ABCD3
MYBL1	CKAP2	MCM10
MYBPC2	HNMT	APOD
MYCN	ID4	EIF4G1
MYCT1	LAMB3	NOL3
MYH11	NUF2	PDLIM5
MYH14	SHMT1	GRM5
MYH9	ATP2A1	TCF12
MYL1	CRIP2	AGTPBP1
MYL4	GFRA2	ARAP3
MYL6	JPT1	GEMIN4
MYLK	KANK1	ACBD3
MYLK4	VASN	DES
MYO10	ACADVL	NRIP3
MYO1C	MSH6	SLC25A22
MYOF	PIK3R3	TMEM33
MYPN	SULT2A1	SLC2A10
NAA30	ADAP1	GPCPD1
NAGLU	ATF6B	ATRX
NAP1L1	SLC35E3	NOTCH2
NAPSA	ACTG2	SLC19A1
NARS2	COL7A1	TAT
NAV3	DHRS7	CCR2
NCAPG	GLS2	CALM3
NCAPH	LRRK2	DDAH2
NCF2	LSP1	PPM1B
NCKAP1L	PLSCR1	ST13
NCKAP5	PPP1CB	SH3RF2
NCOA4	PRODH	TM7SF3
NCS1	KIF23	TOMM34
NDC80	NDUFA3	ACADL
NDE1	SLC27A2	PDE5A
NDN	SHMT2	THRSP
NDRG2	ERO1B	H2BC12
NDUFA1	KLF13	WDFY3
NDUFA13	PAQR9	CCNL1
NDUFA3	WFS1	CHST15
NDUFA4	AKAP12	FMO2
NDUFA5	CX3CL1	GSTZ1
NDUFA9	TDO2	SLC4A4
NDUFAB1	EIF2AK2	NR3C2
NDUFAF1	KRT17	CBX4
NDUFAF8	MCAM	ERBB4
NDUFB3	ZWINT	CSF1R
NDUFB5	MAT2B	NSMCE4A
NDUFB7	RAD17	AKR1D1
NDUFC2	PABPC1L	CACNA1G
NDUFV2	RCHY1	GNB1
NEBL	ASRGL1	RRS1
NEDD9	ATOX1	SLC38A1
NEGR1	BCL2L2	SLC7A8
NFIB	BMP1	STX3
NFIC	PLXNB2	CCDC92
NFIL3	PSMA2	HSPA12A
NFIX	CHRM2	MCU
NFX1	CYP2B1	ITM2C
NGF	ADPGK	SART1
NGFR	ATOSA	SPTSSA
NINJ1	CCDC88A	UBE2K
NIPA1	DGKH	TIPARP
NISCH	ELOC	LGALS3
NIT1	MT1M	MYADM
NKAIN1	MYO18A	PTPN3
NKX2-5	NUMA1	SYT1
NLE1	OSBPL3	TENT5A
NLRC3	PDGFRL	CAV2
NMB	PGM2L1	IFITM3
NME1	PXMP4	SORBS1
NME4	RCAN2	GALE
[truncated: 46,722 more rows]
