# Supplementary material for: Repurposing lurasidone to alleviate doxorubicin-induced cardiotoxicity and neurotoxicity via BDNF/TrkB/PI3K/Akt/CREB and miR-34a-5p/PGC-1α pathways
Source: Naunyn Schmiedebergs Arch Pharmacol. 2026 Mar 31;399(9):13731–57. doi: 10.1007/s00210-026-05019-z (PMC13357379; doi:10.1007/s00210-026-05019-z)
Supplement: Supplementary file 6 — (XLSX 377 KB) [file 210_2026_5019_MOESM6_ESM.xlsx]

## Sheet: Sheet1
9036 common targets for Doxorubicin induced cardiotoxicity (DIC)	9034 common targets for Doxorubicin induced Neurotoxicity (DIN)
TOP2A	TOP2A
CASP3	CASP3
TP53	TP53
BAX	BAX
BCL2	BCL2
ABCB1	ABCB1
TNF	TNF
PARP1	PARP1
CASP9	CASP9
CAT	CAT
CDKN1A	CDKN1A
NFE2L2	NFE2L2
MT2	MT2
IL6	IL6
MT1	MT1
RELA	RELA
SOD2	SOD2
AKT1	AKT1
HMOX1	HMOX1
IL1B	IL1B
ABCC1	ABCC1
MAPK1	MAPK1
MAPK3	MAPK3
SQSTM1	SQSTM1
TGFB1	TGFB1
CASP8	CASP8
SIRT6	SIRT6
FAS	FAS
BCL2L1	BCL2L1
PTGS2	PTGS2
TRP53	TRP53
SIRT1	SIRT1
NOS2	NOS2
MMP9	MMP9
BIRC5	BIRC5
MMP2	MMP2
TNNI3	TNNI3
H2AX	H2AX
NRG1	NRG1
FNDC5	FNDC5
NPPB	NPPB
GPX1	GPX1
MTOR	MTOR
SOD1	SOD1
BACH1	BACH1
BECN1	BECN1
SIRT4	SIRT4
NQO1	NQO1
TFRC	TFRC
TNNT2	TNNT2
TP73	TP73
ATM	ATM
FASLG	FASLG
PPARGC1A	PPARGC1A
MAPK8	MAPK8
NFKB1	NFKB1
VEGFA	VEGFA
BBC3	BBC3
MAP1LC3B	MAP1LC3B
MDM2	MDM2
CASP7	CASP7
ERBB2	ERBB2
NPPA	NPPA
BAD	BAD
CCN2	CCN2
CYCS	CYCS
EP300	EP300
GATA4	GATA4
STAT3	STAT3
VRK1	VRK1
GPT	GPT
HIF1A	HIF1A
KLF5	KLF5
ATP2A2	ATP2A2
CEBPB	CEBPB
NFKBIA	NFKBIA
DDIT3	DDIT3
EDN1	EDN1
FN1	FN1
MIAT	MIAT
NR1H4	NR1H4
YAP1	YAP1
CCL2	CCL2
CHEK1	CHEK1
GSTP1	GSTP1
MYH7	MYH7
ALB	ALB
CALR	CALR
CCND1	CCND1
CDK1	CDK1
CKM	CKM
FOXO1	FOXO1
GCLM	GCLM
GPX4	GPX4
LDHA	LDHA
PRKN	PRKN
BAK1	BAK1
FTH1	FTH1
ABCG2	ABCG2
ATG5	ATG5
CDK2	CDK2
MIR7-1	MIR7-1
MT2A	MT2A
OTUD7B	OTUD7B
TIMP1	TIMP1
TRIM63	TRIM63
BID	BID
CCNB1	CCNB1
ESR1	ESR1
FOXO3	FOXO3
GRK2	GRK2
KCNQ1OT1	KCNQ1OT1
KEAP1	KEAP1
GCLC	GCLC
MAPK9	MAPK9
PINK1	PINK1
PTEN	PTEN
ACTA2	ACTA2
CHEK2	CHEK2
COL1A1	COL1A1
CYBB	CYBB
EPO	EPO
HDAC6	HDAC6
HGF	HGF
MIR129-1	MIR129-1
MPO	MPO
SETD7	SETD7
TFAM	TFAM
TNFSF10	TNFSF10
BCL2L11	BCL2L11
CASP2	CASP2
CTNNB1	CTNNB1
E2F1	E2F1
HIPK2	HIPK2
HMGB1	HMGB1
IFNG	IFNG
NOS3	NOS3
NPHS1	NPHS1
PMAIP1	PMAIP1
TLR4	TLR4
VIM	VIM
CDKN2A	CDKN2A
GSR	GSR
IL10	IL10
MFN2	MFN2
MYH6	MYH6
NOX1	NOX1
NPHS2	NPHS2
PPARG	PPARG
TNFRSF10B	TNFRSF10B
XIAP	XIAP
CASP1	CASP1
HSPB1	HSPB1
MAPK14	MAPK14
NLRP3	NLRP3
PDK4	PDK4
SERPINE1	SERPINE1
SFRP1	SFRP1
AMBRA1	AMBRA1
CCNA2	CCNA2
CCNE1	CCNE1
CLU	CLU
CTSB	CTSB
DES	DES
HAVCR1	HAVCR1
HK2	HK2
HSPA5	HSPA5
LCN2	LCN2
METTL14	METTL14
MIRLET7F-2	MIRLET7F-2
MYC	MYC
CCAR1	CCAR1
CYP1A1	CYP1A1
DMD	DMD
DNM1L	DNM1L
FSHB	FSHB
GADD45A	GADD45A
IL2	IL2
JUN	JUN
MALT1	MALT1
MYL2	MYL2
RAD51	RAD51
RB1	RB1
TFEB	TFEB
THBS1	THBS1
UCP2	UCP2
XPO1	XPO1
AKR1B10	AKR1B10
BRCA1	BRCA1
CBR1	CBR1
CD44	CD44
CKB	CKB
EGFR	EGFR
FABP3	FABP3
FOS	FOS
NOL3	NOL3
PCNA	PCNA
PRDX5	PRDX5
PSMB8	PSMB8
RBL2	RBL2
SLC22A5	SLC22A5
ABCB1A	ABCB1A
ACADL	ACADL
ANKRD1	ANKRD1
APAF1	APAF1
COX1	COX1
CS	CS
CSF3	CSF3
CXCL9	CXCL9
EGR1	EGR1
FBXO32	FBXO32
GOT1	GOT1
NORAD	NORAD
OLR1	OLR1
PLAU	PLAU
PPARA	PPARA
PRDX1	PRDX1
RIPK1	RIPK1
RIPK3	RIPK3
RPS6KB1	RPS6KB1
SHC1	SHC1
SLC2A1	SLC2A1
VDAC1	VDAC1
XDH	XDH
ACTA1	ACTA1
ANGPT1	ANGPT1
AR	AR
BDKRB1	BDKRB1
BIRC2	BIRC2
BIRC3	BIRC3
BRCA2	BRCA2
BTG2	BTG2
COL4A1	COL4A1
COX5A	COX5A
FANCD2	FANCD2
GSTA1	GSTA1
HSPD1	HSPD1
MFN1	MFN1
MKI67	MKI67
MYL7	MYL7
NBN	NBN
NOTCH1	NOTCH1
NOX4	NOX4
OPA1	OPA1
POSTN	POSTN
PRDX2	PRDX2
PRDX3	PRDX3
PRDX6	PRDX6
PRKDC	PRKDC
PSMB9	PSMB9
RYR2	RYR2
SLC11A2	SLC11A2
SOD3	SOD3
SP1	SP1
TLR2	TLR2
TNFRSF10A	TNFRSF10A
TNFRSF1A	TNFRSF1A
ABCC2	ABCC2
ABL1	ABL1
ACADM	ACADM
ATF3	ATF3
CASP6	CASP6
CD2AP	CD2AP
CDC25C	CDC25C
COL3A1	COL3A1
CPT1A	CPT1A
EIF4EBP1	EIF4EBP1
FABP4	FABP4
GDF15	GDF15
GJA1	GJA1
IDH3A	IDH3A
IFNA1	IFNA1
IL18	IL18
LAMP2	LAMP2
LOX	LOX
MAP2K1	MAP2K1
MCL1	MCL1
NEAT1	NEAT1
PSMB10	PSMB10
RAB10	RAB10
RRM2B	RRM2B
SLC22A4	SLC22A4
SLC2A4	SLC2A4
SLC8A1	SLC8A1
SPP1	SPP1
TDRG1	TDRG1
UGCG	UGCG
XRCC1	XRCC1
XRCC6	XRCC6
ABCB1B	ABCB1B
ABRA	ABRA
ACSL4	ACSL4
ADH1	ADH1
AGT	AGT
AGTR1	AGTR1
ANXA5	ANXA5
ATG7	ATG7
ATRX	ATRX
C3	C3
CALM1	CALM1
CASP12	CASP12
CDKN1B	CDKN1B
CKMB	CKMB
CTSD	CTSD
CXCL8	CXCL8
CYP1B1	CYP1B1
CYP2J2	CYP2J2
DNMT1	DNMT1
FADD	FADD
FHL2	FHL2
GHRL	GHRL
HAX1	HAX1
HES1	HES1
IKBKB	IKBKB
IL1A	IL1A
KCNH2	KCNH2
MAP1LC3A	MAP1LC3A
MB	MB
NFATC3	NFATC3
NRF1	NRF1
PDPK1	PDPK1
RALBP1	RALBP1
RNF10	RNF10
SMAD2	SMAD2
SMAD4	SMAD4
TAF1	TAF1
TNFRSF12A	TNFRSF12A
TOP2B	TOP2B
TPM1	TPM1
ABCC3	ABCC3
AFP	AFP
AIFM1	AIFM1
AK4	AK4
AKT2	AKT2
ALPL	ALPL
APLNR	APLNR
ARG2	ARG2
ATP5F1A	ATP5F1A
ATP5F1B	ATP5F1B
ATP7A	ATP7A
BDKRB2	BDKRB2
BGN	BGN
BNIP3	BNIP3
CAMK2D	CAMK2D
CBR3	CBR3
CD74	CD74
CDH1	CDH1
CHUK	CHUK
COX2	COX2
CTSS	CTSS
CXCL10	CXCL10
DCN	DCN
DIABLO	DIABLO
EDNRA	EDNRA
EPHX1	EPHX1
ERBB3	ERBB3
HAS2	HAS2
HDAC2	HDAC2
HEY1	HEY1
HMMR	HMMR
HPSE	HPSE
HSP90AA1	HSP90AA1
IGF1	IGF1
IGF1R	IGF1R
IGFBP3	IGFBP3
IL4	IL4
IVNS1ABP	IVNS1ABP
JAK2	JAK2
KCNQ1	KCNQ1
KDM8	KDM8
LAMP1	LAMP1
MAP3K7	MAP3K7
MFF	MFF
MIR22	MIR22
MIR23A	MIR23A
MIR760	MIR760
MLKL	MLKL
MMP1	MMP1
MMP3	MMP3
NR3C1	NR3C1
NR4A1	NR4A1
PGAM2	PGAM2
PLCD1	PLCD1
PLN	PLN
POLR1H	POLR1H
PRKAA2	PRKAA2
PRKCD	PRKCD
PYGM	PYGM
RAP1A	RAP1A
SCN5A	SCN5A
SERPINA3N	SERPINA3N
SMAD3	SMAD3
SRL	SRL
STMN1	STMN1
TERT	TERT
TF	TF
TNFRSF1B	TNFRSF1B
TOMM20	TOMM20
TRIB3	TRIB3
TXNIP	TXNIP
UBE2C	UBE2C
UQCRC1	UQCRC1
UQCRFS1	UQCRFS1
USP7	USP7
ACAA2	ACAA2
ACO2	ACO2
ACSS1	ACSS1
AHSG	AHSG
AKR1A1	AKR1A1
APOD	APOD
ATF4	ATF4
ATP5PD	ATP5PD
ATR	ATR
BDH1	BDH1
BMAL1	BMAL1
BMI1	BMI1
BRAF	BRAF
CASP10	CASP10
CCL12	CCL12
CCND2	CCND2
CCNG1	CCNG1
CD36	CD36
CDH2	CDH2
CEBPD	CEBPD
CKMT2	CKMT2
COL15A1	COL15A1
COL1A2	COL1A2
CORIN	CORIN
COX4I1	COX4I1
CP	CP
CRYAB	CRYAB
CTSL	CTSL
CXCR4	CXCR4
CYBA	CYBA
DUSP6	DUSP6
ESR2	ESR2
EXO1	EXO1
F3	F3
FAM107A	FAM107A
FIS1	FIS1
FTL	FTL
FUNDC1	FUNDC1
GATA1	GATA1
GATA5	GATA5
GLO1	GLO1
GRIN2D	GRIN2D
GSK3B	GSK3B
GSTM1	GSTM1
HADH	HADH
HAND2	HAND2
HBEGF	HBEGF
HEY2	HEY2
HSF1	HSF1
HSPA1A	HSPA1A
HSPB6	HSPB6
HSPE1	HSPE1
ICAM1	ICAM1
IFIT1	IFIT1
KLF4	KLF4
LIG4	LIG4
MAP3K5	MAP3K5
MASP1	MASP1
MATN2	MATN2
MET	MET
MIR34A	MIR34A
MT3	MT3
MYD88	MYD88
MYL3	MYL3
NDUFS4	NDUFS4
NFAT5	NFAT5
NFE2L1	NFE2L1
NUSAP1	NUSAP1
PGR	PGR
PLA2G4C	PLA2G4C
PLA2G5	PLA2G5
PPARD	PPARD
PPP1R15A	PPP1R15A
PRKAA1	PRKAA1
PRKAR2B	PRKAR2B
PYCARD	PYCARD
PYGB	PYGB
RAD1	RAD1
RELN	RELN
S100A8	S100A8
SFN	SFN
SFRP2	SFRP2
SKP2	SKP2
SLC9A1	SLC9A1
STAR	STAR
STAT1	STAT1
SUCLG2	SUCLG2
TAB1	TAB1
TCAP	TCAP
THBD	THBD
TMSB4X	TMSB4X
TNC	TNC
TNNT1	TNNT1
TOPBP1	TOPBP1
TP53BP1	TP53BP1
TP53I3	TP53I3
UCHL1	UCHL1
UCP3	UCP3
VCAN	VCAN
XAF1	XAF1
XRCC5	XRCC5
ZBTB16	ZBTB16
ACADVL	ACADVL
ACE2	ACE2
ACO1	ACO1
ACTB	ACTB
ACTC1	ACTC1
ADRB1	ADRB1
AGTR2	AGTR2
AHNAK2	AHNAK2
AKAP12	AKAP12
AKT3	AKT3
ALDH4A1	ALDH4A1
APOA1	APOA1
ASB11	ASB11
ASPH	ASPH
ATG12	ATG12
ATG16L1	ATG16L1
ATP5PF	ATP5PF
AURKA	AURKA
AURKB	AURKB
BUB1B	BUB1B
CACNA1G	CACNA1G
CASQ2	CASQ2
CCL20	CCL20
CCL7	CCL7
CD34	CD34
CD40LG	CD40LG
CDK4	CDK4
CENPF	CENPF
CFD	CFD
CHI3L1	CHI3L1
COL4A2	COL4A2
COL4A4	COL4A4
COL6A1	COL6A1
COL6A3	COL6A3
COL8A1	COL8A1
COX6A2	COX6A2
CPT2	CPT2
CREBBP	CREBBP
CREBRF	CREBRF
CSRNP1	CSRNP1
CST3	CST3
CYP19A1	CYP19A1
CYP1A2	CYP1A2
DBI	DBI
DBP	DBP
DMAC2L	DMAC2L
DNAJA1	DNAJA1
DPP4	DPP4
DUSP4	DUSP4
EGF	EGF
EIF2AK3	EIF2AK3
EIF3A	EIF3A
ENC1	ENC1
ENO3	ENO3
ETFDH	ETFDH
ETV5	ETV5
F2	F2
FASL	FASL
FASN	FASN
FHL1	FHL1
FKBP5	FKBP5
GATA2	GATA2
GPNMB	GPNMB
GSTA4	GSTA4
GSTA5	GSTA5
GUSB	GUSB
H2-AA	H2-AA
HADHB	HADHB
HERPUD1	HERPUD1
HRC	HRC
HSD17B3	HSD17B3
HSPB3	HSPB3
HSPB7	HSPB7
HSPH1	HSPH1
IFIT3	IFIT3
IFNGR2	IFNGR2
IKBKG	IKBKG
IL18BP	IL18BP
IL6R	IL6R
IRF7	IRF7
ITGA1	ITGA1
ITGB4	ITGB4
JAG1	JAG1
JPH2	JPH2
KCNJ2	KCNJ2
KHSRP	KHSRP
KL	KL
KLHL29	KLHL29
KLHL41	KLHL41
KNG1	KNG1
KRT18	KRT18
KRT19	KRT19
LGALS1	LGALS1
LHB	LHB
LIG1	LIG1
LMNA	LMNA
MACROH2A1	MACROH2A1
MAP3K20	MAP3K20
MAP4	MAP4
MAPK10	MAPK10
MCPH1	MCPH1
MIR143	MIR143
MMP14	MMP14
MPG	MPG
MSH2	MSH2
MYOM2	MYOM2
NAIP	NAIP
NCF1	NCF1
NCOA2	NCOA2
NDUFA2	NDUFA2
NDUFB2	NDUFB2
NKX2.5	NKX2.5
NR1D1	NR1D1
NRAP	NRAP
NREP	NREP
NUCKS1	NUCKS1
OSMR	OSMR
PDK1	PDK1
PDLIM3	PDLIM3
PF4	PF4
PKIA	PKIA
PLA2G4A	PLA2G4A
PMS1	PMS1
POR	POR
PRC1	PRC1
PRKX	PRKX
PRL	PRL
PROCR	PROCR
PSME1	PSME1
PTGS1	PTGS1
PTK2	PTK2
PTTG1	PTTG1
RAC1	RAC1
RACGAP1	RACGAP1
RAD18	RAD18
RAD21	RAD21
RAD54L	RAD54L
RBBP8	RBBP8
REL	REL
RNF144B	RNF144B
RRM2	RRM2
SERINC3	SERINC3
SLC25A4	SLC25A4
SLC7A11	SLC7A11
SOX4	SOX4
SPARC	SPARC
SUCLA2	SUCLA2
TAGLN	TAGLN
TBXA2R	TBXA2R
TFPI2	TFPI2
TGFB2	TGFB2
TGFBI	TGFBI
THRA	THRA
TNNC1	TNNC1
TPM4	TPM4
TPR	TPR
TRPC3	TRPC3
TSC22D3	TSC22D3
TTN	TTN
UNG	UNG
UQCR10	UQCR10
UQCRQ	UQCRQ
VCAM1	VCAM1
VWF	VWF
WEE1	WEE1
XBP1	XBP1
XRCC2	XRCC2
XRCC3	XRCC3
YWHAG	YWHAG
ZMAT3	ZMAT3
ABCA5	ABCA5
ABCB4	ABCB4
ABCC4	ABCC4
ABCC5	ABCC5
ACAD9	ACAD9
ACOT2	ACOT2
ACSL1	ACSL1
ACTG1	ACTG1
ACTN2	ACTN2
ADA	ADA
ADAMTS8	ADAMTS8
ADCY7	ADCY7
AGTPBP1	AGTPBP1
AHCY	AHCY
AK3	AK3
AKR1B1	AKR1B1
AKR1C3	AKR1C3
AKR7A2	AKR7A2
ALAS1	ALAS1
ALAS2	ALAS2
ALDH1A2	ALDH1A2
ALOX12B	ALOX12B
ALOX5	ALOX5
ANK2	ANK2
ANO4	ANO4
ANXA1	ANXA1
APLP1	APLP1
APOB	APOB
APP	APP
AQP2	AQP2
ARHGDIA	ARHGDIA
ASB2	ASB2
ASPM	ASPM
ATF6	ATF6
ATP1A2	ATP1A2
ATP2A1	ATP2A1
ATP5F1D	ATP5F1D
ATP6	ATP6
ATP6V0E1	ATP6V0E1
ATP6V1D	ATP6V1D
AXL	AXL
B3GALT2	B3GALT2
BAG2	BAG2
BARD1	BARD1
BCAT1	BCAT1
BCAT2	BCAT2
BCL2A1	BCL2A1
BCL2L12	BCL2L12
BCL3	BCL3
BDNF	BDNF
BGLAP	BGLAP
BIK	BIK
BIN1	BIN1
BMP4	BMP4
BPHL	BPHL
BTG3	BTG3
C1QA	C1QA
C4A	C4A
CADM1	CADM1
CAPZA2	CAPZA2
CAR3	CAR3
CARM1	CARM1
CARNMT1	CARNMT1
CASP5	CASP5
CAV1	CAV1
CAVIN4	CAVIN4
CBLB	CBLB
CCDC80	CCDC80
CCL3	CCL3
CCL4	CCL4
CCL8	CCL8
CCNB2	CCNB2
CCR1	CCR1
CCR2	CCR2
CCR3	CCR3
CD14	CD14
CD40	CD40
CD55	CD55
CD59	CD59
CD68	CD68
CD86	CD86
CD99	CD99
CDC20	CDC20
CDC25A	CDC25A
CDK5RAP1	CDK5RAP1
CEACAM20	CEACAM20
CENPA	CENPA
CFH	CFH
CFL1	CFL1
CFLAR	CFLAR
CHST15	CHST15
CISH	CISH
CLCA1	CLCA1
CLDN1	CLDN1
CLIP1	CLIP1
CMIP	CMIP
CNR2	CNR2
COG1	COG1
COL6A2	COL6A2
COQ4	COQ4
COTL1	COTL1
COX15	COX15
COX17	COX17
COX6C	COX6C
COX7B	COX7B
CPXM1	CPXM1
CREB5	CREB5
CSPG4	CSPG4
CXCL1	CXCL1
CXCL13	CXCL13
CXCL5	CXCL5
CYCT	CYCT
CYLD	CYLD
CYP3A4	CYP3A4
DAXX	DAXX
DCLK1	DCLK1
DDB2	DDB2
DERL1	DERL1
DHX36	DHX36
DIPK1A	DIPK1A
DLAT	DLAT
DNAI3	DNAI3
DNAJB11	DNAJB11
DNAJC3	DNAJC3
DPT	DPT
DPYSL4	DPYSL4
DSC2	DSC2
ECH1	ECH1
ECHS1	ECHS1
ECI1	ECI1
EDA2R	EDA2R
EGR2	EGR2
EIF2AK2	EIF2AK2
EIF2S1	EIF2S1
EIF4E	EIF4E
EIF4G1	EIF4G1
ENG	ENG
ENTPD5	ENTPD5
EPHA7	EPHA7
EPOR	EPOR
ERCC2	ERCC2
ERN1	ERN1
ERP29	ERP29
ETV4	ETV4
FABP5	FABP5
FANCI	FANCI
FANCL	FANCL
FBLN1	FBLN1
FBXO31	FBXO31
FDXR	FDXR
FILIP1	FILIP1
FITM1	FITM1
FKBP4	FKBP4
FLT1	FLT1
FOXO3A	FOXO3A
FRMD4A	FRMD4A
FTMT	FTMT
FUBP1	FUBP1
G0S2	G0S2
G6PD	G6PD
GADD45B	GADD45B
GADD45G	GADD45G
GAPDH	GAPDH
GASK1B	GASK1B
GATM	GATM
GEM	GEM
GFAP	GFAP
GH1	GH1
GHR	GHR
GLB1	GLB1
GNAS	GNAS
GPSM1	GPSM1
GPX3	GPX3
GSTA3	GSTA3
GSTK1	GSTK1
GSTM3	GSTM3
GSTT2	GSTT2
GTSE1	GTSE1
H1-5	H1-5
H19	H19
H2-AB1	H2-AB1
H2BC21	H2BC21
H2-EB1	H2-EB1
H3C7	H3C7
HACD1	HACD1
HBA-A1	HBA-A1
HDAC1	HDAC1
HDGF	HDGF
HECW2	HECW2
HLA-DQB1	HLA-DQB1
HMGCS2	HMGCS2
HP	HP
HRAS	HRAS
HSD17B4	HSD17B4
HSD3B4	HSD3B4
HSPA12A	HSPA12A
HSPA4	HSPA4
HSPA4L	HSPA4L
HSPA8	HSPA8
HSPB2	HSPB2
IARS2	IARS2
ID2	ID2
IDH2	IDH2
IFIT2	IFIT2
IGF2BP1	IGF2BP1
IGFBP5	IGFBP5
IGFBP7	IGFBP7
IL17A	IL17A
IL1F10	IL1F10
IL1R1	IL1R1
IL1RN	IL1RN
IL23A	IL23A
IRS1	IRS1
ITGA4	ITGA4
KCNN2	KCNN2
KCTD12	KCTD12
KIF11	KIF11
KIF1B	KIF1B
KIF20A	KIF20A
KIF23	KIF23
KIT	KIT
KLF10	KLF10
KLF6	KLF6
KLHL2	KLHL2
KLHL30	KLHL30
KLHL7	KLHL7
KMT2A	KMT2A
KNL1	KNL1
KRAS	KRAS
LACC1	LACC1
LAMA2	LAMA2
LAMA3	LAMA3
LAMA4	LAMA4
LAMC2	LAMC2
LDB3	LDB3
LGALS3	LGALS3
LIF	LIF
LMNB1	LMNB1
LMOD3	LMOD3
LONP1	LONP1
LOXL4	LOXL4
LRRC10	LRRC10
LUM	LUM
LY96	LY96
MAF1	MAF1
MAOB	MAOB
MAP2K4	MAP2K4
MAP2K6	MAP2K6
MAP3K6	MAP3K6
MAPK7	MAPK7
MCAM	MCAM
MCCC2	MCCC2
MCM5	MCM5
MCM7	MCM7
MDC1	MDC1
MEF2C	MEF2C
MEN1	MEN1
MEOX1	MEOX1
MEOX2	MEOX2
METTL4	METTL4
MFGE8	MFGE8
MIF	MIF
MIR150	MIR150
MIR483	MIR483
MLH1	MLH1
MME	MME
MMUT	MMUT
MPC2	MPC2
MRC1	MRC1
MRE11	MRE11
MRGPRH	MRGPRH
MSI1	MSI1
MT1L	MT1L
MTSS1	MTSS1
MXRA7	MXRA7
MYLIP	MYLIP
MYOCD	MYOCD
MYOT	MYOT
MYOZ2	MYOZ2
NADK2	NADK2
NAMPT	NAMPT
ND1	ND1
ND6	ND6
NDRG4	NDRG4
NDUFA10	NDUFA10
NDUFA8	NDUFA8
NDUFB4	NDUFB4
NDUFB8	NDUFB8
NDUFS2	NDUFS2
NDUFS8	NDUFS8
NEB	NEB
NEFL	NEFL
NES	NES
NEXN	NEXN
NHE1	NHE1
NME2	NME2
NMNAT2	NMNAT2
NOLC1	NOLC1
NR1I2	NR1I2
NR1I3	NR1I3
NRP1	NRP1
NRP2	NRP2
NT5E	NT5E
NTN1	NTN1
NTN4	NTN4
NTRK2	NTRK2
OAS1A	OAS1A
ODF2	ODF2
OGDH	OGDH
PARP4	PARP4
PDCD1	PDCD1
PDE4A	PDE4A
PDE4B	PDE4B
PDGFRA	PDGFRA
PDIA3	PDIA3
PDIA6	PDIA6
PERP	PERP
PFKP	PFKP
PHLDA1	PHLDA1
PIK3R1	PIK3R1
PKM	PKM
PLK1	PLK1
PNLIP	PNLIP
POLH	POLH
PPIB	PPIB
PPIF	PPIF
PPM1K	PPM1K
PPP1R12A	PPP1R12A
PPP1R14C	PPP1R14C
PPP1R2	PPP1R2
PPP1R3A	PPP1R3A
PRKCA	PRKCA
PRKCB	PRKCB
PRMT7	PRMT7
PTGDS	PTGDS
PTGER4	PTGER4
PTPRF	PTPRF
PTX3	PTX3
PUM2	PUM2
PVR	PVR
RAD51B	RAD51B
RAMP1	RAMP1
RASA2	RASA2
RBM20	RBM20
RFC3	RFC3
RGS6	RGS6
RND1	RND1
RNF169	RNF169
RNF207	RNF207
RPA3	RPA3
RPS27L	RPS27L
RSAD2	RSAD2
RUNX1	RUNX1
S100A6	S100A6
S100A9	S100A9
S1PR3	S1PR3
SAA3	SAA3
SAT1	SAT1
SCN2B	SCN2B
SCN4B	SCN4B
SERPINH1	SERPINH1
SGK1	SGK1
SH3BGR	SH3BGR
SIN3A	SIN3A
SIRT3	SIRT3
SLC10A6	SLC10A6
SLC22A16	SLC22A16
SLC25A26	SLC25A26
SLC25A3	SLC25A3
SLC25A34	SLC25A34
SLC25A42	SLC25A42
SLC25A47	SLC25A47
SLC25A5	SLC25A5
SLC27A1	SLC27A1
SLIT2	SLIT2
SLIT3	SLIT3
SMC1A	SMC1A
SMPD1	SMPD1
SNAI1	SNAI1
SNCA	SNCA
SOCS3	SOCS3
SORBS1	SORBS1
SOX9	SOX9
SPATA18	SPATA18
SPATA2	SPATA2
SPON1	SPON1
SPSB1	SPSB1
SRC	SRC
SSR1	SSR1
STK39	STK39
SULF2	SULF2
SULT1A1	SULT1A1
SYT12	SYT12
TAGLN2	TAGLN2
TFAP2A	TFAP2A
TFF3	TFF3
TGM2	TGM2
THBS2	THBS2
THBS4	THBS4
THRB	THRB
TIAM1	TIAM1
TIGAR	TIGAR
TIMP2	TIMP2
TIMP3	TIMP3
TLR1	TLR1
TLR3	TLR3
TLR7	TLR7
TMEM243	TMEM243
TMEM97	TMEM97
TMPRSS2	TMPRSS2
TMTC1	TMTC1
TNFRSF10C	TNFRSF10C
TNFRSF11B	TNFRSF11B
TNFSF12	TNFSF12
TNNI1	TNNI1
TNXB	TNXB
TPM2	TPM2
TRIM21	TRIM21
TRIM23	TRIM23
TRMT5	TRMT5
TRP53INP1	TRP53INP1
TSPAN13	TSPAN13
TSPO	TSPO
TTLL7	TTLL7
TUBA1A	TUBA1A
TUBA4A	TUBA4A
TUBB	TUBB
TUBB6	TUBB6
TUFM	TUFM
TYMP	TYMP
UBA7	UBA7
UGT1A1	UGT1A1
UQCRH	UQCRH
VASP	VASP
VDR	VDR
VEGFC	VEGFC
WIF1	WIF1
WNT5A	WNT5A
XPC	XPC
YWHAZ	YWHAZ
ZEB1	ZEB1
ZFPM1	ZFPM1
ZWINT	ZWINT
AADAT	AADAT
ABCA2	ABCA2
ABCA3	ABCA3
ABCB5	ABCB5
ABCF3	ABCF3
ABHD18	ABHD18
ABHD6	ABHD6
ABLIM1	ABLIM1
ABTB2	ABTB2
ACAD10	ACAD10
ACE	ACE
ACER2	ACER2
ACHE	ACHE
ACOT1	ACOT1
ACOT10	ACOT10
ACOT9	ACOT9
ACOX1	ACOX1
ACOX2	ACOX2
ACSM5	ACSM5
ACTN1	ACTN1
ACTN4	ACTN4
ACTR8	ACTR8
ADAM12	ADAM12
ADAM19	ADAM19
ADAM22	ADAM22
ADAM4	ADAM4
ADAMTS15	ADAMTS15
ADAMTS7	ADAMTS7
ADAMTSL3	ADAMTSL3
ADGRF5	ADGRF5
ADGRG1	ADGRG1
ADGRL4	ADGRL4
ADIPOQ	ADIPOQ
ADM	ADM
AFF1	AFF1
AFG3L2	AFG3L2
AFMID	AFMID
AGFG2	AGFG2
AGXT	AGXT
AIF1	AIF1
ALDH1A1	ALDH1A1
ALDH2	ALDH2
ALDH3B1	ALDH3B1
ALDH6A1	ALDH6A1
ALDH7A1	ALDH7A1
ALDOART1	ALDOART1
ALDOB	ALDOB
ALDOC	ALDOC
ALG1	ALG1
ALS2CL	ALS2CL
AMFR	AMFR
AMOTL1	AMOTL1
AMPD2	AMPD2
ANGPTL2	ANGPTL2
ANGPTL4	ANGPTL4
ANK1	ANK1
ANKRD2	ANKRD2
ANKRD33B	ANKRD33B
ANKRD40	ANKRD40
ANLN	ANLN
ANP32A	ANP32A
ANXA10	ANXA10
ANXA2	ANXA2
ANXA4	ANXA4
AOX1	AOX1
API5	API5
APLN	APLN
APOC1	APOC1
APOE	APOE
APRT	APRT
AQP3	AQP3
AQP4	AQP4
AREG	AREG
ARHGAP18	ARHGAP18
ARHGDIB	ARHGDIB
ARHGEF1	ARHGEF1
ARHGEF15	ARHGEF15
ARHGEF7	ARHGEF7
ARID5A	ARID5A
ARID5B	ARID5B
ARIH1	ARIH1
ARMCX2	ARMCX2
ASAP1	ASAP1
ASAP3	ASAP3
ASB18	ASB18
ASCC2	ASCC2
ASH1L	ASH1L
ASPN	ASPN
ASS1	ASS1
ATF7IP	ATF7IP
ATP1A3	ATP1A3
ATP5F1C	ATP5F1C
ATP5IF1	ATP5IF1
ATP5MC1	ATP5MC1
ATP5ME	ATP5ME
ATP5MK	ATP5MK
ATP5PB	ATP5PB
ATP5PO	ATP5PO
ATP6V0E2	ATP6V0E2
ATP6V1H	ATP6V1H
ATP8	ATP8
ATPAF1	ATPAF1
ATPAF2	ATPAF2
ATRNL1	ATRNL1
AVP	AVP
AZGP1	AZGP1
AZIN1	AZIN1
B2M	B2M
B3GNT9	B3GNT9
B4GALT1	B4GALT1
BAALC	BAALC
BACE2	BACE2
BAG1	BAG1
BAG3	BAG3
BANK1	BANK1
BASP1	BASP1
BATF2	BATF2
BBOF1	BBOF1
BBS2	BBS2
BBS4	BBS4
BCAM	BCAM
BCKDHB	BCKDHB
BCL7C	BCL7C
BCLAF1	BCLAF1
BEX1	BEX1
BFAR	BFAR
BHLHE40	BHLHE40
BIRC6	BIRC6
BLM	BLM
BMP6	BMP6
BNIP1	BNIP1
BNIP3L	BNIP3L
BOD1L1	BOD1L1
BOK	BOK
BPGM	BPGM
BPIFA1	BPIFA1
BRD2	BRD2
BRIP1	BRIP1
BST2	BST2
BTG1	BTG1
BTNL9	BTNL9
BUB1	BUB1
BUB3	BUB3
BZW2	BZW2
C1QB	C1QB
C1QC	C1QC
C1R	C1R
C1S	C1S
C21ORF91	C21ORF91
CACNA1C	CACNA1C
CACNA2D2	CACNA2D2
CACNB2	CACNB2
CACYBP	CACYBP
CALD1	CALD1
CALHM5	CALHM5
CALN1	CALN1
CALR3	CALR3
CAMK1D	CAMK1D
CAMTA1	CAMTA1
CANX	CANX
CAP1	CAP1
CARNS1	CARNS1
CARS2	CARS2
CASP4	CASP4
CBX7	CBX7
CCAR2	CCAR2
CCDC3	CCDC3
CCDC69	CCDC69
CCDC88A	CCDC88A
CCL11	CCL11
CCL21A	CCL21A
CCL5	CCL5
CCN1	CCN1
CCND3	CCND3
CCNG2	CCNG2
CCNJL	CCNJL
CCNL1	CCNL1
CCNL2	CCNL2
CCNY	CCNY
CD200	CD200
CD248	CD248
CD24A	CD24A
CD274	CD274
CD276	CD276
CD320	CD320
CD81	CD81
CD9	CD9
CDC25B	CDC25B
CDC37	CDC37
CDC42EP2	CDC42EP2
CDC45	CDC45
CDC6	CDC6
CDC7	CDC7
CDCP1	CDCP1
CDH13	CDH13
CDH8	CDH8
CDK10	CDK10
CDK6	CDK6
CDKN2B	CDKN2B
CDKN3	CDKN3
CDS1	CDS1
CEBPA	CEBPA
CELSR1	CELSR1
CENPE	CENPE
CEP63	CEP63
CEP85	CEP85
CERS6	CERS6
CES1G	CES1G
CES2	CES2
CFB	CFB
CFI	CFI
CFTR	CFTR
CH25H	CH25H
CHAT	CHAT
CHIL3	CHIL3
CIAPIN1	CIAPIN1
CIART	CIART
CISD1	CISD1
CITED2	CITED2
CITED4	CITED4
CKAP2	CKAP2
CKAP2L	CKAP2L
CKS1B	CKS1B
CKS2	CKS2
CLCN5	CLCN5
CLDN5	CLDN5
CLEC4A3	CLEC4A3
CLEC4D	CLEC4D
CLEC4N	CLEC4N
CLIC5	CLIC5
CLK1	CLK1
CLK4	CLK4
CLOCK	CLOCK
CLPX	CLPX
CLTB	CLTB
CMPK2	CMPK2
CNGB1	CNGB1
CNKSR1	CNKSR1
CNKSR3	CNKSR3
CNN1	CNN1
COL12A1	COL12A1
COL18A1	COL18A1
COL22A1	COL22A1
COL4A3	COL4A3
COL4A6	COL4A6
COL5A1	COL5A1
COL5A2	COL5A2
COLEC11	COLEC11
COQ5	COQ5
COQ8A	COQ8A
COQ9	COQ9
CORO1A	CORO1A
COX3	COX3
COX6A1	COX6A1
COX6B1	COX6B1
COX7C	COX7C
COX8A	COX8A
COX8C	COX8C
COXFA4	COXFA4
CPNE5	CPNE5
CPS1	CPS1
CPT1C	CPT1C
CRBN	CRBN
CREB3	CREB3
CREB3L1	CREB3L1
CREG1	CREG1
CREM	CREM
CRHBP	CRHBP
CRIP2	CRIP2
CRTAP	CRTAP
CRY1	CRY1
CSE1L	CSE1L
CSF1	CSF1
CSF1R	CSF1R
CSF2	CSF2
CSF3R	CSF3R
CSK	CSK
CSNK2A2	CSNK2A2
CSRP1	CSRP1
CSRP2	CSRP2
CST	CST
CSTF2	CSTF2
CTDNEP1	CTDNEP1
CTGF	CTGF
CTH	CTH
CTNNA1	CTNNA1
CTNND1	CTNND1
CTSA	CTSA
CTSE	CTSE
CUL2	CUL2
CUL9	CUL9
CX3CR1	CX3CR1
CXCL15	CXCL15
CXCL2	CXCL2
CXCL6	CXCL6
CXCR1	CXCR1
CYC1	CYC1
CYGB	CYGB
CYP11A1	CYP11A1
CYP2C11	CYP2C11
CYP2C23	CYP2C23
CYP2C67	CYP2C67
CYP2J3	CYP2J3
CYP4A1	CYP4A1
CYP4A3	CYP4A3
CYTB	CYTB
DAB2	DAB2
DACT1	DACT1
DACT3	DACT3
DAG1	DAG1
DAPK1	DAPK1
DAPL1	DAPL1
DAZL	DAZL
DBT	DBT
DCAKD	DCAKD
DCLRE1A	DCLRE1A
DCPS	DCPS
DCTN2	DCTN2
DCXR	DCXR
DDAH1	DDAH1
DDAH2	DDAH2
DDB1	DDB1
DDIT4	DDIT4
DDR2	DDR2
DDX27	DDX27
DDX6	DDX6
DDX60	DDX60
DECR1	DECR1
DEK	DEK
DENND2A	DENND2A
DENND6B	DENND6B
DEPDC1	DEPDC1
DFFA	DFFA
DGAT1	DGAT1
DGKA	DGKA
DIPK1B	DIPK1B
DKK3	DKK3
DLC1	DLC1
DLEU2	DLEU2
DLGAP5	DLGAP5
DLST	DLST
DNAJB1	DNAJB1
DNAJB5	DNAJB5
DNAJB9	DNAJB9
DNAJC1	DNAJC1
DNAJC19	DNAJC19
DNM1	DNM1
DOCK10	DOCK10
DOCK4	DOCK4
DOCK8	DOCK8
DONSON	DONSON
DPEP1	DPEP1
DPM1	DPM1
DPM3	DPM3
DPYD	DPYD
DPYSL3	DPYSL3
DRAM1	DRAM1
DSP	DSP
DTL	DTL
DTX4	DTX4
DUSP1	DUSP1
DUSP10	DUSP10
DUSP18	DUSP18
DYNC1LI1	DYNC1LI1
DYNC2I2	DYNC2I2
DYSF	DYSF
E2F3	E2F3
E2F7	E2F7
EAPP	EAPP
ECE1	ECE1
ECI2	ECI2
ECM1	ECM1
ECM2	ECM2
ECT2	ECT2
EEF1D	EEF1D
EFEMP1	EFEMP1
EFEMP2	EFEMP2
EFNB3	EFNB3
EGFLAM	EGFLAM
EGLN3	EGLN3
EHHADH	EHHADH
EHMT2	EHMT2
EIF2A	EIF2A
EIF3C	EIF3C
EIF4A1	EIF4A1
ELL	ELL
ELMOD3	ELMOD3
ELN	ELN
ELOA	ELOA
EMILIN2	EMILIN2
EMP1	EMP1
EMP2	EMP2
EMP3	EMP3
ENDOD1	ENDOD1
ENKUR	ENKUR
ENO2	ENO2
EPAS1	EPAS1
EPHA2	EPHA2
EPHA3	EPHA3
EPHB3	EPHB3
EPHX2	EPHX2
EPSTI1	EPSTI1
ERBB4	ERBB4
ERCC1	ERCC1
EREG	EREG
ERMAP	ERMAP
ERO1B	ERO1B
ERRFI1	ERRFI1
ETFA	ETFA
ETFB	ETFB
ETS1	ETS1
ETV6	ETV6
EXOC4	EXOC4
EXT1	EXT1
EXTL2	EXTL2
EZH1	EZH1
EZH2	EZH2
F11R	F11R
F13A1	F13A1
F2R	F2R
FABP7	FABP7
FAF1	FAF1
FAM114A1	FAM114A1
FAM117A	FAM117A
FAM117B	FAM117B
FAM162A	FAM162A
FAM53B	FAM53B
FAM72A	FAM72A
FANCG	FANCG
FBN1	FBN1
FBXL3	FBXL3
FBXO40	FBXO40
FBXO6	FBXO6
FCGR2B	FCGR2B
FCRL2	FCRL2
FCRLA	FCRLA
FECH	FECH
FEZ2	FEZ2
FGA	FGA
FGF12	FGF12
FGFR2	FGFR2
FGFR3	FGFR3
FH1	FH1
FIP1L1	FIP1L1
FKBP1A	FKBP1A
FKBP8	FKBP8
FLI1	FLI1
FLNA	FLNA
FMO2	FMO2
FMO5	FMO5
FMOD	FMOD
FNDC1	FNDC1
FOLR1	FOLR1
FOSL1	FOSL1
FOSL2	FOSL2
FOXM1	FOXM1
FRY	FRY
FSCN1	FSCN1
FSTL1	FSTL1
FSTL3	FSTL3
FXYD1	FXYD1
G2E3	G2E3
GABARAP	GABARAP
GABARAPL1	GABARAPL1
GABRB2	GABRB2
GAMT	GAMT
GANC	GANC
GAS7	GAS7
GATAD2B	GATAD2B
GBP2	GBP2
GBP3	GBP3
GBP6	GBP6
GC	GC
GCAT	GCAT
GCDH	GCDH
GCNT2	GCNT2
GFRA1	GFRA1
GGCX	GGCX
GGT1	GGT1
GHITM	GHITM
GIMAP3	GIMAP3
GIMAP4	GIMAP4
GIMAP6	GIMAP6
GJA3	GJA3
GJA5	GJA5
GLRX	GLRX
GLS2	GLS2
GLUL	GLUL
GNAI1	GNAI1
GNAI2	GNAI2
GNB4	GNB4
GNG10	GNG10
GNG11	GNG11
GNG2	GNG2
GNG7	GNG7
GOLGA3	GOLGA3
GOLGB1	GOLGB1
GON7	GON7
GPAM	GPAM
GPC4	GPC4
GPC6	GPC6
GPR137B	GPR137B
GPR183	GPR183
GPR22	GPR22
GRK5	GRK5
GSN	GSN
GSTCD	GSTCD
GSTM2	GSTM2
GSTO1	GSTO1
GUCY1A2	GUCY1A2
GUF1	GUF1
GULP1	GULP1
GXYLT2	GXYLT2
GYG1	GYG1
GZMM	GZMM
H1-2	H1-2
H1-4	H1-4
H2AC14	H2AC14
H2AC16	H2AC16
H2AC18	H2AC18
H2AC19	H2AC19
H2AC4	H2AC4
H2BC11	H2BC11
H2BC12	H2BC12
H2BC17	H2BC17
H2BC4	H2BC4
H2-DMA	H2-DMA
H2-DMB1	H2-DMB1
H3C8	H3C8
H4C1	H4C1
H4C15	H4C15
H4C8	H4C8
HAMP	HAMP
HAPLN3	HAPLN3
HBB-B2	HBB-B2
HBG2	HBG2
HDHD3	HDHD3
HEG1	HEG1
HELZ2	HELZ2
HERC1	HERC1
HEYL	HEYL
HGS	HGS
HHATL	HHATL
HHIP	HHIP
HIBADH	HIBADH
HIC1	HIC1
HIF3A	HIF3A
HINT1	HINT1
HIPK1	HIPK1
HLF	HLF
HMCN1	HMCN1
HMGA2	HMGA2
HMGB2	HMGB2
HMGCL	HMGCL
HMGCR	HMGCR
HMGN3	HMGN3
HNRNPA1	HNRNPA1
HNRNPC	HNRNPC
HNRNPD	HNRNPD
HNRNPF	HNRNPF
HNRNPK	HNRNPK
HNRNPL	HNRNPL
HOMER2	HOMER2
HOOK2	HOOK2
HOPX	HOPX
HPX	HPX
HR	HR
HS2ST1	HS2ST1
HS3ST1	HS3ST1
HSD11B1	HSD11B1
HSD17B11	HSD17B11
HSD3B2	HSD3B2
HSDL2	HSDL2
HSP90AB1	HSP90AB1
HSPA1L	HSPA1L
HSPA2	HSPA2
HSPA9	HSPA9
HTRA1	HTRA1
HYAL2	HYAL2
HYDIN	HYDIN
HYOU1	HYOU1
ID1	ID1
ID3	ID3
IDH3B	IDH3B
IER3	IER3
IFI27	IFI27
IFI44	IFI44
IFI44L	IFI44L
IFT74	IFT74
IGF2R	IGF2R
IGFBP1	IGFBP1
IGFBP4	IGFBP4
IGHM	IGHM
IGSF1	IGSF1
IGTP	IGTP
IL10RB	IL10RB
IL1RAP	IL1RAP
IL6RA	IL6RA
IL7	IL7
ILK	ILK
IMMP2L	IMMP2L
INHBA	INHBA
INMT	INMT
INPP5E	INPP5E
INPPL1	INPPL1
INSYN2A	INSYN2A
INTS2	INTS2
INTS3	INTS3
INTU	INTU
IQGAP3	IQGAP3
IREB2	IREB2
IRGM1	IRGM1
IRS2	IRS2
IRX4	IRX4
ISG15	ISG15
ISLR	ISLR
ISYNA1	ISYNA1
ITGA10	ITGA10
ITGA2	ITGA2
ITGA6	ITGA6
ITGA9	ITGA9
ITGB5	ITGB5
ITGB6	ITGB6
ITIH5	ITIH5
ITM2A	ITM2A
ITPK1	ITPK1
ITPKB	ITPKB
ITPRIP	ITPRIP
IVD	IVD
JADE2	JADE2
JARID2	JARID2
JMY	JMY
JPH1	JPH1
JPT2	JPT2
KANK1	KANK1
KAT2B	KAT2B
KCNJ2-AS1	KCNJ2-AS1
KCNJ3	KCNJ3
KCNK3	KCNK3
KCTD17	KCTD17
KDELR3	KDELR3
KDM4B	KDM4B
KDR	KDR
KIF4A	KIF4A
KIF5C	KIF5C
KITLG	KITLG
KIZ	KIZ
KLF15	KLF15
KLHDC3	KLHDC3
KLHL22	KLHL22
KLHL24	KLHL24
KLHL3	KLHL3
KLLN	KLLN
KRT8	KRT8
KY	KY
LAMC1	LAMC1
LARP7	LARP7
LAS1L	LAS1L
LASP1	LASP1
LBH	LBH
LBP	LBP
LEPR	LEPR
LGALS3BP	LGALS3BP
LGI1	LGI1
LIMA1	LIMA1
LIMD2	LIMD2
LIMK1	LIMK1
LIMS3	LIMS3
LINC-ROR	LINC-ROR
LIPE	LIPE
LMCD1	LMCD1
LOXL1	LOXL1
LPP	LPP
LRATD2	LRATD2
LRCH1	LRCH1
LRIF1	LRIF1
LRP8	LRP8
LRPAP1	LRPAP1
LRRC38	LRRC38
LRRC4B	LRRC4B
LRRC8C	LRRC8C
LSM3	LSM3
LSM7	LSM7
LSP1	LSP1
LTB	LTB
LTBP1	LTBP1
LTBP2	LTBP2
LTBP4	LTBP4
LUCAT1	LUCAT1
LXN	LXN
LY6E	LY6E
LYPD1	LYPD1
LYRM9	LYRM9
LYVE1	LYVE1
LYZ2	LYZ2
MAD2L1	MAD2L1
MAF	MAF
MAFB	MAFB
MAFF	MAFF
MAFG	MAFG
MAGI3	MAGI3
MAMLD1	MAMLD1
MAN1C1	MAN1C1
MAN2C1	MAN2C1
MANSC1	MANSC1
MAOA	MAOA
MAP1B	MAP1B
MAP2	MAP2
MAP2K2	MAP2K2
MAP2K3	MAP2K3
MAP3K8	MAP3K8
MAPK8IP1	MAPK8IP1
MAPT	MAPT
MARCKS	MARCKS
MARCKSL1	MARCKSL1
MARF1	MARF1
MAT2A	MAT2A
MATR3	MATR3
MBD4	MBD4
MBTPS1	MBTPS1
MBTPS2	MBTPS2
MCAT	MCAT
MCF2L	MCF2L
MCM4	MCM4
MCOLN1	MCOLN1
MDGA1	MDGA1
MDH2	MDH2
MDK	MDK
MDM1	MDM1
MELK	MELK
MELTF	MELTF
MERTK	MERTK
MEST	MEST
METRN	METRN
MFAP4	MFAP4
MFAP5	MFAP5
MGAT5	MGAT5
MGMT	MGMT
MGST1	MGST1
MICAL2	MICAL2
MIDN	MIDN
MIR1	MIR1
MIR100	MIR100
MIR125B1	MIR125B1
MIR1306	MIR1306
MIR152	MIR152
MIR181B2	MIR181B2
MIR181C	MIR181C
MIR185	MIR185
MIR195	MIR195
MIR196A1	MIR196A1
MIR199A2	MIR199A2
MIR200B	MIR200B
MIR204	MIR204
MIR207	MIR207
MIR208B	MIR208B
MIR21	MIR21
MIR210	MIR210
MIR211	MIR211
MIR26B	MIR26B
MIR296	MIR296
MIR297	MIR297
MIR302B	MIR302B
MIR3099	MIR3099
MIR30C1	MIR30C1
MIR3102	MIR3102
MIR34C	MIR34C
MIR3558	MIR3558
MIR3584	MIR3584
MIR3588	MIR3588
MIR365B	MIR365B
MIR494	MIR494
MIR6216	MIR6216
MIR664-2	MIR664-2
MIR667	MIR667
MIR743B	MIR743B
MIR873	MIR873
MKNK1	MKNK1
MKRN1	MKRN1
MLLT3	MLLT3
MLYCD	MLYCD
MMAB	MMAB
MMP12	MMP12
MMP15	MMP15
MMP7	MMP7
MOK	MOK
MORC2	MORC2
MPHOSPH10	MPHOSPH10
MPP1	MPP1
MPPED2	MPPED2
MPZ	MPZ
MRPL3	MRPL3
MRPL50	MRPL50
MRPS33	MRPS33
MS4A4B	MS4A4B
MSANTD2	MSANTD2
MSH3	MSH3
MSH6	MSH6
MSRB2	MSRB2
MT1E	MT1E
MT1G	MT1G
MTCH2	MTCH2
MTFP1	MTFP1
MTHFD1	MTHFD1
MTHFD1L	MTHFD1L
MUL1	MUL1
MUSTN1	MUSTN1
MVP	MVP
MX1	MX1
MXRA5	MXRA5
MXRA8	MXRA8
MYBBP1A	MYBBP1A
MYBL1	MYBL1
MYBPC2	MYBPC2
MYCN	MYCN
MYCT1	MYCT1
MYH11	MYH11
MYH14	MYH14
MYH9	MYH9
MYL1	MYL1
MYL4	MYL4
MYL6	MYL6
MYLK	MYLK
MYLK4	MYLK4
MYO10	MYO10
MYO1C	MYO1C
MYOF	MYOF
MYPN	MYPN
NAA30	NAA30
NAGLU	NAGLU
NAP1L1	NAP1L1
NAPSA	NAPSA
NARS2	NARS2
NAV3	NAV3
NCAPG	NCAPG
NCAPH	NCAPH
NCF2	NCF2
NCKAP1L	NCKAP1L
NCKAP5	NCKAP5
NCOA4	NCOA4
NCS1	NCS1
NDC80	NDC80
NDE1	NDE1
NDN	NDN
NDRG2	NDRG2
NDUFA1	NDUFA1
NDUFA13	NDUFA13
NDUFA3	NDUFA3
NDUFA4	NDUFA4
NDUFA5	NDUFA5
NDUFA9	NDUFA9
NDUFAB1	NDUFAB1
NDUFAF1	NDUFAF1
NDUFAF8	NDUFAF8
NDUFB3	NDUFB3
NDUFB5	NDUFB5
NDUFB7	NDUFB7
NDUFC2	NDUFC2
NDUFV2	NDUFV2
NEBL	NEBL
NEDD9	NEDD9
NEGR1	NEGR1
NFIB	NFIB
NFIC	NFIC
NFIL3	NFIL3
NFIX	NFIX
NFX1	NFX1
NGF	NGF
NGFR	NGFR
NINJ1	NINJ1
NIPA1	NIPA1
NISCH	NISCH
NIT1	NIT1
NKAIN1	NKAIN1
NKX2-5	NKX2-5
NLE1	NLE1
NLRC3	NLRC3
NMB	NMB
NME1	NME1
NME4	NME4
[truncated: 7,037 more rows]
