# Supplementary material for: Repurposing lurasidone to alleviate doxorubicin-induced cardiotoxicity and neurotoxicity via BDNF/TrkB/PI3K/Akt/CREB and miR-34a-5p/PGC-1α pathways
Source: Naunyn Schmiedebergs Arch Pharmacol. 2026 Mar 31;399(9):13731–57. doi: 10.1007/s00210-026-05019-z (PMC13357379; doi:10.1007/s00210-026-05019-z)
Supplement: Supplementary file 7 — (XLSX 10.7 KB) [file 210_2026_5019_MOESM7_ESM.xlsx]

## Sheet: Sheet1
54 common targets in "Lurasidone " and "DIT":
SIGMAR1
ABCB1
CCR3
CTSL
KCNJ1
ACACA
ACACB
PDE1C
CCL5
ADRA1A
PARP1
BACE1
SLC29A1
MLX
NR3C1
PGGT1B
HCN4
HCN1
ALOX5
OXTR
F2
TERT
IDH1
CNR1
CNR2
CDK2
CFD
KCNH2
BCHE
PRCP
PLD1
SYK
CACNA1H
ADORA3
MET
HSP90AA1
MAPK8
GSK3B
MAPK10
S1PR3
MAPK1
MARK1
PLAT
IKBKB
EGFR
AHCY
GNRHR
KIT
HRH2
ADRB2
ADRB1
SRC
KDR
TK1
