# Supplementary material for: Repurposing lurasidone to alleviate doxorubicin-induced cardiotoxicity and neurotoxicity via BDNF/TrkB/PI3K/Akt/CREB and miR-34a-5p/PGC-1α pathways
Source: Naunyn Schmiedebergs Arch Pharmacol. 2026 Mar 31;399(9):13731–57. doi: 10.1007/s00210-026-05019-z (PMC13357379; doi:10.1007/s00210-026-05019-z)
Supplement: Supplementary file 8 — (XLSX 12.6 KB) [file 210_2026_5019_MOESM8_ESM.xlsx]

## Sheet: Sheet1
#node	node_degree
SRC	125
AKT1	117
EGFR	114
INS	106
KRAS	105
STAT3	104
EGF	102
TNF	102
IL6	100
KDR	98
ERBB2	97
MAPK3	97
ESR1	95
BCL2	94
FN1	93
ALB	91
CASP3	91
IGF1	91
IL1B	91
GRB2	90
HRAS	90
KIT	90
PIK3CA	90
PIK3R1	90
PTPN11	90
IGF1R	89
JAK2	88
PDGFRA	87
CD4	86
CXCR4	86
SHC1	86
FGF2	85
PDGFRB	85
BDNF	84
MMP9	84
PPARG	82
MAPK1	81
HSP90AA1	80
MET	80
NGF	80
NTRK1	80
PTGS2	79
AGT	78
CCL2	78
FLT1	78
FGF10	77
GSK3B	77
CXCL8	76
FGF22	76
FGF3	76
FGF7	76
IRS1	76
SOS1	76
FGF16	75
FGF6	75
FGFR1	75
ICAM1	75
FGF18	74
FGF20	74
FGF5	74
HGF	74
FLT3	73
PIK3R2	72
PIK3CB	71
PLCG1	71
MMP2	70
CBL	68
ERBB3	68
FGFR2	68
MAPK8	68
BCL2L1	67
CAV1	66
PTK2	66
EPO	65
ERBB4	64
FYN	64
MAPK14	63
LYN	62
STAT5A	62
STAT5B	60
SYK	60
PIK3CD	59
ESR2	57
IL3	57
NGFR	57
FGFR3	56
PIK3CG	56
GAB1	55
NOS3	55
PIK3R3	55
CCL5	54
CRK	52
PGR	52
GNAQ	51
CRKL	49
PARP1	49
TERT	45
AGTR1	42
GNAI1	42
IL6R	42
PLAT	42
GNG2	41
NR3C1	41
ADRB2	40
CDK2	40
GNAI2	40
ARRB2	39
CXCR2	39
SHC3	39
GNA11	38
GNAI3	37
GNAS	37
IKBKB	37
SHC2	37
GAB2	36
IDH1	35
ABCB1	32
SHC4	29
CCR3	24
CNR1	24
BACE1	22
F2	21
OXTR	19
CTSL	16
S1PR3	16
SHB	16
BCHE	15
ADRB1	14
ALOX5	13
KCNH2	13
GNRHR	11
ACACA	10
ADRA1A	9
ADORA3	7
CFD	6
CNR2	6
HRH2	6
SIGMAR1	6
CACNA1H	5
DUSP16	5
TK1	5
SLC29A1	4
ACACB	3
HCN4	3
PRCP	3
AHCY	2
KCNJ1	2
PLD1	2
HCN1	1
PGGT1B	1
SPDYE2B	1
MARK1	0
MLX	0
PDE1C	0
