# Supplementary material for: Repurposing lurasidone to alleviate doxorubicin-induced cardiotoxicity and neurotoxicity via BDNF/TrkB/PI3K/Akt/CREB and miR-34a-5p/PGC-1α pathways
Source: Naunyn Schmiedebergs Arch Pharmacol. 2026 Mar 31;399(9):13731–57. doi: 10.1007/s00210-026-05019-z (PMC13357379; doi:10.1007/s00210-026-05019-z)
Supplement: Supplementary file 9 — (XLSX 189 KB) [file 210_2026_5019_MOESM9_ESM.xlsx]

## Sheet: BP
	Gene-Ontology (GO): Biological Processes
	Enrichment FDR	nGenes	Pathway Genes	Fold Enrichment	Pathway	Genes
1	1.21e-16	37	3185	5.00347	GO:0065008 Regulation of biological quality	ADRB1 KCNH2 HSP90AA1 ABCB1 ADRA1A PRCP HCN4 HCN1 ADRB2 F2 OXTR CCR3 KDR TERT CACNA1H CCL5 ALOX5 MAPK1 SLC29A1 NR3C1 HRH2 MARK1 CNR1 PARP1 EGFR SIGMAR1 KIT SYK CNR2 SRC GSK3B MET CTSL PLAT GNRHR BCHE S1PR3
2	2.65e-15	32	2398	5.74751	GO:0070887 Cellular response to chemical stimulus	GSK3B GNRHR NR3C1 OXTR CCR3 SRC CCL5 KCNH2 PLD1 MAPK8 KDR HCN4 PARP1 EGFR KIT HCN1 SYK ALOX5 MAPK1 SLC29A1 PRCP TERT ADRB2 BACE1 CNR2 ACACA CTSL CACNA1H MET ABCB1 BCHE CDK2
3	2.8e-13	38	4417	3.7054	GO:0042221 Response to chemical	GSK3B IKBKB GNRHR NR3C1 KIT OXTR CCR3 SRC CCL5 KCNH2 PLD1 ABCB1 MET MAPK8 KDR HCN4 PARP1 EGFR HCN1 SYK ALOX5 ACACB HSP90AA1 MAPK1 SLC29A1 BCHE CNR1 PRCP IDH1 TERT ADRB2 BACE1 CNR2 ACACA CTSL CACNA1H ADRA1A CDK2
4	2.35e-11	23	1460	6.78506	GO:0007267 Cell-cell signaling	GSK3B HRH2 ADRA1A CCL5 ALOX5 MAPK1 PLAT SLC29A1 NR3C1 BCHE CNR1 EGFR KIT SYK ADRB2 F2 OXTR BACE1 CNR2 ADORA3 HCN4 MET GNRHR
5	1.03e-10	15	479	13.4876	GO:0042391 Regulation of membrane potential	KCNH2 HCN4 HCN1 CACNA1H ADRB1 SLC29A1 CNR1 PARP1 ADRB2 CNR2 KDR SRC MET ADRA1A GSK3B
6	2.52e-10	16	625	11.026	GO:0003013 Circulatory system process	ADRB1 KCNH2 PRCP ADRB2 OXTR ABCB1 HSP90AA1 HRH2 CNR1 ADRA1A EGFR SRC HCN4 SLC29A1 CACNA1H ADORA3
7	7.73e-10	17	824	8.88588	GO:0007268 Chemical synaptic transmission	GSK3B HRH2 MAPK1 PLAT SLC29A1 NR3C1 BCHE CNR1 EGFR KIT ADRB2 OXTR BACE1 CNR2 ADORA3 MET ADRA1A
8	7.73e-10	15	575	11.2357	GO:0044057 Regulation of system process	KCNH2 OXTR ADRB1 ACACB HSP90AA1 HRH2 ADRA1A PARP1 EGFR KIT ADRB2 SRC HCN4 CACNA1H ADORA3
9	7.73e-10	30	3355	3.8513	GO:0051239 Regulation of multicellular organismal process	KCNH2 KDR F2 OXTR HSP90AA1 GSK3B MARK1 KIT CCL5 ALOX5 ADRB1 ACACB MAPK1 HRH2 CNR1 ADRA1A PARP1 EGFR TERT SYK ADRB2 CCR3 CNR2 SRC S1PR3 IKBKB HCN4 PLAT CACNA1H ADORA3
10	7.73e-10	17	824	8.88588	GO:0098916 Anterograde trans-synaptic signaling	GSK3B HRH2 MAPK1 PLAT SLC29A1 NR3C1 BCHE CNR1 EGFR KIT ADRB2 OXTR BACE1 CNR2 ADORA3 MET ADRA1A
11	7.89e-10	17	830	8.82164	GO:0099537 Trans-synaptic signaling	GSK3B HRH2 MAPK1 PLAT SLC29A1 NR3C1 BCHE CNR1 EGFR KIT ADRB2 OXTR BACE1 CNR2 ADORA3 MET ADRA1A
12	8.81e-10	34	4545	3.22199	GO:0006950 Response to stress	HSP90AA1 PRCP PARP1 SYK F2 CCR3 SRC CCL5 ALOX5 GSK3B MAPK1 MAPK8 CDK2 EGFR TERT ADRB1 ACACB PLAT SLC29A1 NR3C1 CNR1 IDH1 KIT HCN1 ADRB2 OXTR CNR2 CFD S1PR3 MET KDR IKBKB MAPK10 ADORA3
13	1.43e-09	17	871	8.40639	GO:0099536 Synaptic signaling	GSK3B HRH2 MAPK1 PLAT SLC29A1 NR3C1 BCHE CNR1 EGFR KIT ADRB2 OXTR BACE1 CNR2 ADORA3 MET ADRA1A
14	2.24e-09	26	2574	4.35054	GO:0003008 System process	ADRB1 KCNH2 PRCP ADRB2 OXTR ABCB1 ACACB HSP90AA1 SLC29A1 HRH2 BCHE CNR1 ADRA1A PARP1 EGFR KIT HCN1 BACE1 SRC HCN4 MET GSK3B MAPK1 GNRHR CACNA1H ADORA3
15	2.97e-09	14	538	11.2079	GO:0008015 Blood circulation	ADRB1 KCNH2 PRCP ADRB2 OXTR HSP90AA1 HRH2 CNR1 ADRA1A EGFR SRC HCN4 CACNA1H ADORA3
16	3.03e-09	22	1772	5.34734	GO:1901700 Response to oxygen-containing compound	GSK3B MAPK8 HCN4 PARP1 EGFR HCN1 SYK HSP90AA1 MAPK1 GNRHR SLC29A1 BCHE CNR1 ADRB2 OXTR BACE1 CNR2 SRC ACACA MET NR3C1 CDK2
17	4.26e-09	11	268	17.6781	GO:1903522 Regulation of blood circulation	KCNH2 OXTR ADRB1 HSP90AA1 HRH2 ADRA1A EGFR SRC HCN4 CACNA1H ADORA3
18	3.49e-08	13	537	10.4267	GO:0050804 Modulation of chemical synaptic transmission	GSK3B MAPK1 PLAT BCHE CNR1 EGFR KIT ADRB2 OXTR BACE1 CNR2 ADORA3 ADRA1A
19	3.49e-08	13	538	10.4073	GO:0099177 Regulation of trans-synaptic signaling	GSK3B MAPK1 PLAT BCHE CNR1 EGFR KIT ADRB2 OXTR BACE1 CNR2 ADORA3 ADRA1A
20	4.72e-08	16	962	7.16347	GO:0009725 Response to hormone	GSK3B GNRHR NR3C1 OXTR SRC PARP1 HSP90AA1 MAPK1 BCHE PRCP IDH1 EGFR ACACA CTSL CACNA1H ADRA1A
21	5.37e-08	16	977	7.05349	GO:0006954 Inflammatory response	CCR3 CCL5 ALOX5 MAPK8 F2 NR3C1 CNR1 PRCP EGFR KIT SYK CNR2 S1PR3 IKBKB SRC ADORA3
22	5.37e-08	22	2085	4.5446	GO:0141124 Intracellular signaling cassette	ADRB1 MAPK8 MAPK10 ADRA1A KDR PDE1C ADRB2 CCR3 MAPK1 IKBKB MET PARP1 EGFR CCL5 SYK F2 OXTR SRC CDK2 GSK3B KIT PLD1
23	6.55e-08	17	1155	6.33936	GO:1901698 Response to nitrogen compound	GSK3B HCN4 PARP1 HCN1 SYK HSP90AA1 MAPK1 GNRHR BCHE CNR1 EGFR ADRB2 OXTR BACE1 CNR2 SRC CDK2
24	1.16e-07	19	1566	5.22565	GO:0009719 Response to endogenous stimulus	GSK3B GNRHR NR3C1 OXTR SRC MAPK1 KDR PARP1 HSP90AA1 BCHE PRCP IDH1 EGFR SYK ACACA CTSL CACNA1H CCL5 ADRA1A
25	2.74e-07	17	1276	5.73822	GO:1901701 Cellular response to oxygen-containing compound	GSK3B MAPK8 HCN4 PARP1 EGFR HCN1 SYK MAPK1 GNRHR SLC29A1 ADRB2 BACE1 SRC ACACA MET NR3C1 CDK2
26	4.04e-07	31	4797	2.78337	GO:0006810 Transport	KCNH2 PLD1 ABCB1 MET SLC29A1 HCN4 KCNJ1 HCN1 CACNA1H HSP90AA1 GSK3B CTSL EGFR ADRB2 F2 CCL5 ALOX5 ACACB MAPK1 HRH2 CNR1 CDK2 SIGMAR1 TERT SYK OXTR SRC ADORA3 KIT ADRA1A GNRHR
27	4.84e-07	17	1332	5.49697	GO:0006468 Protein phosphorylation	HSP90AA1 GSK3B MAPK1 IKBKB MAPK8 MARK1 CDK2 KDR EGFR KIT SYK F2 SRC CCL5 MET MAPK10 ADRB2
28	4.84e-07	20	1931	4.46094	GO:0051240 Positive regulation of multicellular organismal process	KDR F2 OXTR HSP90AA1 KIT CCL5 ALOX5 ADRB1 ACACB HRH2 CNR1 ADRA1A PARP1 EGFR TERT SYK ADRB2 CCR3 SRC PLAT
29	5.35e-07	23	2640	3.75234	GO:0006793 Phosphorus metabolic process	PLD1 IDH1 ACACB HSP90AA1 GSK3B MAPK1 IKBKB MAPK8 MARK1 CDK2 KDR PARP1 EGFR KIT SYK F2 SRC CCL5 MET MAPK10 TK1 ACACA ADRB2
30	5.35e-07	23	2637	3.75661	GO:0006796 Phosphate-containing compound metabolic process	PLD1 IDH1 ACACB HSP90AA1 GSK3B MAPK1 IKBKB MAPK8 MARK1 CDK2 KDR PARP1 EGFR KIT SYK F2 SRC CCL5 MET MAPK10 TK1 ACACA ADRB2
31	5.35e-07	21	2174	4.16043	GO:0032879 Regulation of localization	PLD1 KCNJ1 KCNH2 GSK3B MAPK8 EGFR TERT F2 CCL5 ALOX5 ACACB HSP90AA1 MAPK1 CNR1 PARP1 SYK ADRB2 OXTR SRC ADORA3 ABCB1
32	7.53e-07	27	3758	3.09447	GO:0010646 Regulation of cell communication	GSK3B ADRB1 ADRA1A KDR CTSL KIT ADRB2 SRC IKBKB MET MAPK8 PARP1 EGFR SYK F2 CCL5 ALOX5 MAPK1 PLAT BCHE CNR1 PRCP TERT OXTR BACE1 CNR2 ADORA3
33	7.53e-07	27	3753	3.09859	GO:0023051 Regulation of signaling	GSK3B ADRB1 ADRA1A KDR CTSL KIT ADRB2 SRC IKBKB MET MAPK8 PARP1 EGFR SYK F2 CCL5 ALOX5 MAPK1 PLAT BCHE CNR1 PRCP TERT OXTR BACE1 CNR2 ADORA3
34	8.91e-07	25	3241	3.32231	GO:0035556 Intracellular signal transduction	ADRB1 GSK3B MAPK1 MAPK8 MAPK10 NR3C1 MARK1 ADRA1A KDR PDE1C ADRB2 CCR3 SRC IKBKB MET PARP1 EGFR SYK CCL5 PLD1 PRCP KIT F2 OXTR CDK2
35	1.09e-06	17	1431	5.11668	GO:0016310 Phosphorylation	HSP90AA1 GSK3B MAPK1 IKBKB MAPK8 MARK1 CDK2 KDR EGFR KIT SYK F2 SRC CCL5 MET MAPK10 ADRB2
36	1.25e-06	19	1853	4.41628	GO:0042592 Homeostatic process	KCNH2 F2 CCL5 ALOX5 ADRB1 ACACB MAPK1 SLC29A1 CNR1 KDR PRCP EGFR KIT SYK ADRB2 OXTR SRC ACACA MAPK8
37	1.33e-06	18	1655	4.68439	GO:0016477 Cell migration	PLAT MET KDR PRCP KIT CCR3 CCL5 GSK3B SYK ALOX5 HSP90AA1 EGFR TERT CNR2 SRC MAPK1 ADORA3 MARK1
38	1.41e-06	6	73	35.4003	GO:0038093 Fc receptor signaling pathway	KIT IKBKB MAPK8 MAPK10 SYK SRC
39	1.48e-06	9	287	13.5064	GO:0003018 Vascular process in circulatory system	ADRB1 ADRB2 OXTR ABCB1 HRH2 ADRA1A EGFR SLC29A1 SRC
40	1.54e-06	13	784	7.14177	GO:0032103 Positive regulation of response to external stimulus	HSP90AA1 MAPK8 KDR PARP1 SRC CCL5 CNR1 SYK MAPK1 MET PLAT IKBKB F2
41	1.59e-06	13	788	7.10552	GO:0000165 Mapk cascade	ADRB1 MAPK8 MAPK10 ADRA1A KDR ADRB2 MAPK1 EGFR SYK OXTR SRC KIT IKBKB
42	1.87e-06	14	959	6.28765	GO:0014070 Response to organic cyclic compound	NR3C1 SRC HCN4 EGFR HCN1 ACACB HSP90AA1 MAPK1 BCHE CNR1 IDH1 PARP1 OXTR GSK3B
43	1.91e-06	8	209	16.4863	GO:0008016 Regulation of heart contraction	KCNH2 ADRB1 HSP90AA1 ADRA1A SRC HCN4 CACNA1H ADORA3
44	2.07e-06	18	1722	4.50213	GO:0051049 Regulation of transport	PLD1 KCNJ1 KCNH2 GSK3B F2 CCL5 ALOX5 HSP90AA1 MAPK1 CNR1 EGFR TERT SYK ADRB2 OXTR SRC ADORA3 ABCB1
45	2.84e-06	16	1357	5.0783	GO:0040011 Locomotion	KDR PRCP KIT CCR3 CCL5 GSK3B MET SYK TERT CNR2 SRC MAPK1 ALOX5 EGFR ADORA3 PLD1
46	2.9e-06	12	687	7.52321	GO:0032870 Cellular response to hormone stimulus	GSK3B GNRHR NR3C1 OXTR SRC PARP1 MAPK1 PRCP EGFR ACACA CTSL CACNA1H
47	3.23e-06	14	1011	5.96425	GO:0033993 Response to lipid	NR3C1 SRC MAPK8 EGFR MAPK1 BCHE CNR1 IDH1 PARP1 OXTR CNR2 ACACA GSK3B SYK
48	3.44e-06	17	1581	4.63122	GO:0007186 G protein-coupled receptor signaling pathway	ADRB1 GNRHR HRH2 CNR1 ADRA1A ADRB2 OXTR CNR2 S1PR3 CCL5 ADORA3 MET F2 SIGMAR1 CCR3 SRC GSK3B
49	3.66e-06	15	1202	5.37484	GO:0009628 Response to abiotic stimulus	HSP90AA1 MAPK8 EGFR ADRB1 PLAT SLC29A1 PARP1 KIT TERT ADRB2 OXTR BACE1 SRC MAPK10 GSK3B
50	4.05e-06	22	2755	3.43938	GO:0009605 Response to external stimulus	MAPK8 SYK F2 CCR3 SRC CCL5 ALOX5 HSP90AA1 MET KDR PARP1 KIT MAPK1 CNR1 ADRA1A EGFR BACE1 CNR2 CFD PLAT PLD1 IKBKB
51	4.12e-06	8	236	14.6001	GO:0090257 Regulation of muscle system process	ACACB HSP90AA1 ADRA1A PARP1 KIT ADRB2 OXTR HCN4
52	4.33e-06	10	450	9.57119	GO:0003012 Muscle system process	ACACB HSP90AA1 ADRA1A PARP1 KIT ADRB2 OXTR KCNH2 HCN4 CACNA1H
53	4.45e-06	10	453	9.50781	GO:0009410 Response to xenobiotic stimulus	KCNH2 ACACB HSP90AA1 BCHE EGFR OXTR SRC ADRA1A ABCB1 SLC29A1
54	4.45e-06	5	47	45.8195	GO:1904646 Cellular response to amyloid-beta	SYK PARP1 ADRB2 BACE1 GSK3B
55	4.67e-06	13	886	6.31958	GO:0048871 Multicellular organismal-level homeostasis	ADRB1 ACACB CNR1 KDR PRCP EGFR KIT SYK ADRB2 OXTR SRC ACACA MAPK8
56	4.78e-06	5	48	44.865	GO:0003254 Regulation of membrane depolarization	HCN4 HCN1 PARP1 KDR SRC
57	5.25e-06	6	97	26.6415	GO:0051899 Membrane depolarization	HCN4 HCN1 KCNH2 PARP1 KDR SRC
58	5.4e-06	14	1072	5.62486	GO:0044093 Positive regulation of molecular function	HSP90AA1 IKBKB MET EGFR TERT F2 SRC CCL5 ADRB2 GSK3B MAPK8 KIT SYK ADORA3
59	5.59e-06	23	3099	3.19657	GO:0007166 Cell surface receptor signaling pathway	GSK3B MAPK1 IKBKB PLAT KIT SYK SRC CCL5 ADORA3 MET KDR EGFR F2 SLC29A1 MARK1 PARP1 TERT ADRB2 CCR3 S1PR3 MAPK8 MAPK10 OXTR
60	5.59e-06	5	50	43.0704	GO:0045776 Negative regulation of blood pressure	ADRB1 PRCP ADRB2 CNR1 ADRA1A
61	5.59e-06	8	251	13.7276	GO:0060047 Heart contraction	KCNH2 ADRB1 HSP90AA1 ADRA1A SRC HCN4 CACNA1H ADORA3
62	5.92e-06	12	755	6.84562	GO:0018193 Peptidyl-amino acid modification	GSK3B MAPK1 IKBKB MAPK8 CDK2 KDR EGFR SYK SRC CCL5 KIT MARK1
63	5.92e-06	15	1273	5.07506	GO:0032101 Regulation of response to external stimulus	F2 ALOX5 HSP90AA1 MAPK8 KDR PARP1 SRC CCL5 CNR1 SYK BACE1 MAPK1 MET PLAT IKBKB
64	5.92e-06	17	1674	4.37393	GO:0043067 Regulation of programmed cell death	MAPK8 CTSL EGFR SRC HSP90AA1 GSK3B KDR CCL5 NR3C1 CNR1 PARP1 KIT TERT BACE1 MET SIGMAR1 SYK
65	6.04e-06	14	1092	5.52184	GO:0044087 Regulation of cellular component biogenesis	PLD1 HSP90AA1 GSK3B MET MAPK8 CDK2 KDR MARK1 SIGMAR1 KIT OXTR SRC IKBKB SYK
66	6.69e-06	8	260	13.2524	GO:0003015 Heart process	KCNH2 ADRB1 HSP90AA1 ADRA1A SRC HCN4 CACNA1H ADORA3
67	7.19e-06	18	1921	4.03575	GO:0048870 Cell motility	PLAT MET KDR PRCP KIT CCR3 CCL5 GSK3B SYK ALOX5 HSP90AA1 EGFR TERT CNR2 SRC MAPK1 ADORA3 MARK1
68	7.28e-06	9	369	10.505	GO:0060326 Cell chemotaxis	CCR3 CCL5 KDR KIT SYK CNR2 MAPK1 ALOX5 MET
69	7.73e-06	18	1934	4.00862	GO:0010647 Positive regulation of cell communication	ADRB1 ADRA1A CTSL KIT ADRB2 IKBKB MAPK8 KDR PARP1 EGFR SYK F2 SRC CCL5 MAPK1 TERT OXTR GSK3B
70	7.82e-06	18	1938	4.00034	GO:0023056 Positive regulation of signaling	ADRB1 ADRA1A CTSL KIT ADRB2 IKBKB MAPK8 KDR PARP1 EGFR SYK F2 SRC CCL5 MAPK1 TERT OXTR GSK3B
71	7.82e-06	10	496	8.68354	GO:0031329 Regulation of cellular catabolic process	ADRB2 ACACB CNR1 ADRA1A IDH1 SRC KDR GSK3B MET MAPK8
72	9.18e-06	4	23	74.905	GO:0003085 Negative regulation of systemic arterial blood pressure	ADRB1 PRCP ADRB2 ADRA1A
73	9.18e-06	19	2197	3.72479	GO:0012501 Programmed cell death	MAPK8 CTSL EGFR SRC HSP90AA1 GSK3B KDR PARP1 CCL5 MAPK1 NR3C1 CNR1 KIT TERT BACE1 MET SIGMAR1 SYK ADRA1A
74	9.18e-06	7	184	16.3855	GO:0018105 Peptidyl-serine phosphorylation	GSK3B MAPK1 IKBKB MAPK8 CDK2 EGFR MARK1
75	9.25e-06	3	6	215.352	GO:0001993 Regulation of systemic arterial blood pressure by norepinephrine-epinephrine	ADRB1 ADRB2 ADRA1A
76	9.25e-06	19	2201	3.71802	GO:0008219 Cell death	MAPK8 CTSL EGFR SRC HSP90AA1 GSK3B KDR PARP1 CCL5 MAPK1 NR3C1 CNR1 KIT TERT BACE1 MET SIGMAR1 SYK ADRA1A
77	9.25e-06	5	58	37.1296	GO:1904645 Response to amyloid-beta	SYK PARP1 ADRB2 BACE1 GSK3B
78	9.87e-06	22	2969	3.19147	GO:0009891 Positive regulation of biosynthetic process	IKBKB HSP90AA1 MAPK1 MET MLX NR3C1 MARK1 KDR PARP1 EGFR KIT F2 CCL5 CDK2 SYK ADRB2 SRC KCNH2 PLD1 GSK3B MAPK8 TERT
79	1.04e-05	21	2719	3.32651	GO:0048584 Positive regulation of response to stimulus	ADRB1 ADRA1A CTSL KIT SYK ADRB2 F2 HSP90AA1 IKBKB MAPK8 KDR PARP1 EGFR SRC CCL5 MAPK1 CNR1 TERT CFD MET PLAT
80	1.11e-05	10	522	8.25103	GO:0006935 Chemotaxis	CCR3 CCL5 MET KDR KIT SYK CNR2 MAPK1 ALOX5 PLD1
81	1.13e-05	19	2241	3.65166	GO:0006952 Defense response	SYK CCR3 SRC CCL5 ALOX5 HSP90AA1 MAPK8 PARP1 F2 NR3C1 CNR1 PRCP EGFR KIT CNR2 CFD S1PR3 IKBKB ADORA3
82	1.13e-05	10	524	8.21954	GO:0042330 Taxis	CCR3 CCL5 MET KDR KIT SYK CNR2 MAPK1 ALOX5 PLD1
83	1.15e-05	10	526	8.18828	GO:0001934 Positive regulation of protein phosphorylation	HSP90AA1 MAPK1 KDR EGFR F2 SRC CCL5 SYK ADRB2 KIT
84	1.22e-05	7	196	15.3823	GO:0018209 Peptidyl-serine modification	GSK3B MAPK1 IKBKB MAPK8 CDK2 EGFR MARK1
85	1.22e-05	10	531	8.11118	GO:0031667 Response to nutrient levels	PLD1 MAPK1 MAPK8 ADRB1 ACACB BCHE CNR1 EGFR ADRB2 SRC
86	1.33e-05	14	1192	5.0586	GO:0072359 Circulatory system development	KDR PRCP KIT ALOX5 ACACB MAPK1 ADRA1A TERT SYK OXTR CCR3 EGFR GSK3B HCN4
87	1.4e-05	11	685	6.91641	GO:0031401 Positive regulation of protein modification process	HSP90AA1 GSK3B MAPK1 KDR EGFR F2 SRC CCL5 KIT SYK ADRB2
88	1.43e-05	5	65	33.1311	GO:0046686 Response to cadmium ion	KIT TERT MAPK1 MAPK8 EGFR
89	1.47e-05	13	1021	5.48398	GO:0019220 Regulation of phosphate metabolic process	HSP90AA1 MAPK1 IKBKB KDR EGFR F2 SRC CCL5 IDH1 KIT SYK ADRB2 PARP1
90	1.47e-05	13	1022	5.47862	GO:0051174 Regulation of phosphorus metabolic process	HSP90AA1 MAPK1 IKBKB KDR EGFR F2 SRC CCL5 IDH1 KIT SYK ADRB2 PARP1
91	1.64e-05	11	699	6.77788	GO:0007610 Behavior	ADRB1 NR3C1 BCHE CNR1 EGFR KIT HCN1 OXTR SRC PARP1 MAPK1
92	1.64e-05	10	553	7.78849	GO:0042327 Positive regulation of phosphorylation	HSP90AA1 MAPK1 KDR EGFR F2 SRC CCL5 SYK ADRB2 KIT
93	1.65e-05	11	701	6.75855	GO:1901699 Cellular response to nitrogen compound	GSK3B HCN4 PARP1 HCN1 SYK MAPK1 GNRHR ADRB2 BACE1 SRC CDK2
94	1.77e-05	10	559	7.7049	GO:0044089 Positive regulation of cellular component biogenesis	HSP90AA1 GSK3B MAPK8 CDK2 KDR KIT OXTR SRC MET SYK
95	1.77e-05	8	310	11.1149	GO:0048511 Rhythmic process	ADRB1 GSK3B MAPK8 MAPK10 EGFR OXTR SRC PARP1
96	1.86e-05	4	29	59.4074	GO:0038095 Fc-epsilon receptor signaling pathway	IKBKB MAPK8 MAPK10 SYK
97	1.87e-05	11	713	6.6448	GO:0043085 Positive regulation of catalytic activity	HSP90AA1 EGFR TERT F2 SRC CCL5 ADRB2 GSK3B MAPK8 SYK ADORA3
98	2e-05	13	1058	5.2922	GO:0046903 Secretion	CCL5 ALOX5 ACACB SLC29A1 HRH2 CNR1 EGFR SYK F2 OXTR ADORA3 KIT GNRHR
99	2.32e-05	20	2629	3.27656	GO:0051128 Regulation of cellular component organization	PLD1 GSK3B HSP90AA1 MET MAPK8 CDK2 KDR EGFR ADRB2 MAPK1 MARK1 CNR1 SIGMAR1 KIT SYK F2 OXTR SRC IKBKB PARP1
100	2.69e-05	4	32	53.838	GO:0045907 Positive regulation of vasoconstriction	OXTR HRH2 ADRA1A EGFR
101	2.97e-05	4	33	52.2065	GO:0045777 Positive regulation of blood pressure	ADRB1 CNR1 ADRA1A OXTR
102	2.97e-05	27	4704	2.47215	GO:0048583 Regulation of response to stimulus	ADRB1 GSK3B ADRA1A KDR CTSL KIT SYK ADRB2 F2 SRC ALOX5 HSP90AA1 IKBKB MET MAPK8 PARP1 EGFR CCL5 ACACB MAPK1 CNR1 PRCP TERT BACE1 CFD PLAT MAPK10
103	2.97e-05	14	1293	4.66346	GO:0071495 Cellular response to endogenous stimulus	GSK3B GNRHR NR3C1 OXTR SRC KDR PARP1 MAPK1 PRCP EGFR ACACA CTSL CACNA1H CCL5
104	3.27e-05	10	605	7.11907	GO:0010817 Regulation of hormone levels	CCL5 ALOX5 NR3C1 CNR1 EGFR F2 CACNA1H CTSL GNRHR BCHE
105	3.35e-05	10	608	7.08394	GO:0010562 Positive regulation of phosphorus metabolic process	HSP90AA1 MAPK1 KDR EGFR F2 SRC CCL5 KIT SYK ADRB2
106	3.35e-05	10	608	7.08394	GO:0045937 Positive regulation of phosphate metabolic process	HSP90AA1 MAPK1 KDR EGFR F2 SRC CCL5 KIT SYK ADRB2
107	4.21e-05	6	154	16.7807	GO:0035296 Regulation of tube diameter	ADRB1 ADRB2 OXTR HRH2 ADRA1A EGFR
108	4.21e-05	6	154	16.7807	GO:0097746 Blood vessel diameter maintenance	ADRB1 ADRB2 OXTR HRH2 ADRA1A EGFR
109	4.21e-05	6	154	16.7807	GO:1900180 Regulation of protein localization to nucleus	TERT F2 HSP90AA1 PARP1 SRC GSK3B
110	4.23e-05	13	1143	4.89864	GO:0009894 Regulation of catabolic process	GSK3B EGFR ADRB2 ACACB CNR1 ADRA1A IDH1 SRC HSP90AA1 KDR MET MAPK8 CDK2
111	4.3e-05	6	155	16.6724	GO:0035150 Regulation of tube size	ADRB1 ADRB2 OXTR HRH2 ADRA1A EGFR
112	4.54e-05	8	360	9.57119	GO:0006936 Muscle contraction	HSP90AA1 ADRA1A KIT ADRB2 OXTR KCNH2 HCN4 CACNA1H
113	4.54e-05	13	1154	4.85195	GO:0050790 Regulation of catalytic activity	HSP90AA1 MET PARP1 EGFR TERT F2 SRC CCL5 ADRB2 GSK3B MAPK8 SYK ADORA3
114	4.54e-05	5	86	25.0409	GO:0097009 Energy homeostasis	ADRB1 ACACB PRCP ADRB2 MAPK8
115	4.54e-05	13	1155	4.84775	GO:0035295 Tube development	KDR PRCP SRC ALOX5 MAPK1 NR3C1 EGFR KIT TERT SYK OXTR CCR3 MET
116	4.63e-05	8	362	9.51831	GO:0010038 Response to metal ion	PARP1 EGFR KIT TERT BACE1 CACNA1H MAPK1 MAPK8
117	4.9e-05	6	160	16.1514	GO:0060078 Regulation of postsynaptic membrane potential	ADRB1 SLC29A1 HCN1 ADRB2 MET GSK3B
118	5.15e-05	4	39	44.1747	GO:0032228 Regulation of synaptic transmission gabaergic	CNR1 OXTR CNR2 ADRA1A
119	5.21e-05	8	369	9.33775	GO:0048545 Response to steroid hormone	NR3C1 SRC BCHE IDH1 PARP1 EGFR OXTR MAPK1
120	5.36e-05	12	988	5.23122	GO:0098657 Import into cell	MET KCNJ1 CACNA1H KCNH2 CTSL HCN4 EGFR ADRB2 MAPK1 SLC29A1 SYK SRC
121	5.49e-05	12	991	5.21538	GO:0140352 Export from cell	KCNH2 ABCB1 CCL5 ALOX5 CNR1 EGFR SYK F2 OXTR ADORA3 KIT GNRHR
122	5.53e-05	10	653	6.59577	GO:0007169 Cell surface receptor protein tyrosine kinase signaling pathway	GSK3B PLAT KIT SYK SRC MAPK1 KDR EGFR MET ADRB2
123	5.74e-05	22	3374	2.80838	GO:0031325 Positive regulation of cellular metabolic process	IKBKB HSP90AA1 MAPK1 MET MLX NR3C1 MARK1 KDR PARP1 EGFR KIT ADRB2 F2 SRC CCL5 CDK2 SYK KCNH2 PLD1 GSK3B MAPK8 TERT
124	5.99e-05	15	1609	4.01526	GO:0080134 Regulation of response to stress	F2 ALOX5 HSP90AA1 MAPK8 PARP1 EGFR SRC ACACB MAPK1 CNR1 SYK PLAT GSK3B IKBKB CCL5
125	6.2e-05	25	4287	2.51168	GO:0048731 System development	GSK3B MET KDR PRCP EGFR KIT F2 SRC ALOX5 ACACB HSP90AA1 MAPK1 NR3C1 BCHE MARK1 CNR1 ADRA1A IDH1 SIGMAR1 TERT HCN1 SYK OXTR CCR3 HCN4
126	6.37e-05	24	3988	2.592	GO:0009893 Positive regulation of metabolic process	GSK3B IKBKB HSP90AA1 MAPK1 MET MLX NR3C1 MARK1 KDR PARP1 EGFR KIT ADRB2 F2 SRC CCL5 ADRB1 CDK2 SYK OXTR KCNH2 PLD1 MAPK8 TERT
127	6.42e-05	6	170	15.2013	GO:0006937 Regulation of muscle contraction	HSP90AA1 ADRA1A KIT ADRB2 OXTR HCN4
128	6.51e-05	16	1851	3.72299	GO:0042127 Regulation of cell population proliferation	EGFR CDK2 KDR CCL5 ALOX5 BCHE KIT TERT SYK F2 CCR3 SRC MAPK1 ADORA3 ADRA1A S1PR3
129	6.51e-05	13	1205	4.6466	GO:0051247 Positive regulation of protein metabolic process	GSK3B HSP90AA1 MAPK1 KDR EGFR F2 SRC CCL5 KIT SYK ADRB2 PLD1 MAPK8
130	6.67e-05	20	2859	3.01297	GO:0010557 Positive regulation of macromolecule biosynthetic process	IKBKB HSP90AA1 MET MLX NR3C1 MARK1 KDR PARP1 EGFR KIT CDK2 SYK ADRB2 SRC KCNH2 PLD1 GSK3B MAPK8 TERT CCL5
131	6.91e-05	13	1214	4.61215	GO:0051130 Positive regulation of cellular component organization	HSP90AA1 GSK3B MAPK8 CDK2 KDR ADRB2 CNR1 KIT SYK OXTR SRC MAPK1 MET
132	7.01e-05	5	97	22.2012	GO:0003073 Regulation of systemic arterial blood pressure	ADRB1 PRCP ADRB2 OXTR ADRA1A
133	7.21e-05	6	175	14.767	GO:0001508 Action potential	KCNH2 HCN4 CNR1 HCN1 CNR2 ADRA1A
134	7.21e-05	7	274	11.0034	GO:0034599 Cellular response to oxidative stress	MAPK8 ALOX5 SRC MAPK1 MET PARP1 EGFR
135	7.21e-05	5	98	21.9747	GO:1900182 Positive regulation of protein localization to nucleus	TERT F2 HSP90AA1 PARP1 SRC
136	7.49e-05	13	1227	4.56328	GO:1902533 Positive regulation of intracellular signal transduction	ADRB1 ADRA1A ADRB2 IKBKB MAPK8 KDR PARP1 EGFR SYK SRC CCL5 F2 KIT
137	7.76e-05	9	534	7.25905	GO:0023061 Signal release	CCL5 ALOX5 CNR1 EGFR SYK F2 OXTR ADORA3 GNRHR
138	8.33e-05	7	281	10.7293	GO:0007188 Adenylate cyclase-modulating g protein-coupled receptor signaling pathway	ADRB1 CNR1 ADRA1A ADRB2 CNR2 S1PR3 CCR3
139	8.44e-05	20	2915	2.95509	GO:0031328 Positive regulation of cellular biosynthetic process	IKBKB HSP90AA1 MET MLX NR3C1 MARK1 KDR PARP1 EGFR KIT CCL5 CDK2 SYK ADRB2 SRC KCNH2 PLD1 GSK3B MAPK8 TERT
140	8.51e-05	4	46	37.4525	GO:0003044 Regulation of systemic arterial blood pressure mediated by a chemical signal	ADRB1 ADRB2 OXTR ADRA1A
141	9.15e-05	17	2154	3.39924	GO:1902531 Regulation of intracellular signal transduction	ADRB1 GSK3B ADRA1A KDR ADRB2 SRC IKBKB MET MAPK8 PARP1 EGFR SYK CCL5 MAPK1 PRCP F2 KIT
142	9.18e-05	19	2666	3.06953	GO:0050793 Regulation of developmental process	KDR GSK3B MARK1 KIT F2 ALOX5 ADRB1 ACACB MAPK1 PARP1 EGFR TERT SYK ADRB2 OXTR CCR3 SRC IKBKB S1PR3
143	9.29e-05	6	185	13.9688	GO:0007189 Adenylate cyclase-activating g protein-coupled receptor signaling pathway	ADRB1 CNR1 ADRA1A ADRB2 CNR2 S1PR3
144	9.37e-05	5	105	20.5097	GO:0002027 Regulation of heart rate	KCNH2 ADRB1 ADRA1A SRC HCN4
145	9.37e-05	12	1063	4.86213	GO:0008284 Positive regulation of cell population proliferation	EGFR CDK2 KDR CCL5 KIT TERT SYK F2 CCR3 SRC MAPK1 S1PR3
146	9.37e-05	12	1062	4.86671	GO:0060341 Regulation of cellular localization	GSK3B MAPK8 EGFR TERT F2 CCL5 ALOX5 HSP90AA1 MAPK1 CNR1 PARP1 SRC
147	9.63e-05	21	3229	2.80111	GO:0048513 Animal organ development	MET GSK3B MARK1 ALOX5 ACACB MAPK1 SLC29A1 NR3C1 ADRA1A KDR IDH1 EGFR KIT HCN1 ADRB2 OXTR SRC PARP1 HCN4 CACNA1H SYK
148	0.00010392	6	190	13.6012	GO:0000723 Telomere maintenance	TERT HSP90AA1 CDK2 MAPK1 SRC PARP1
149	0.00010392	6	190	13.6012	GO:0008217 Regulation of blood pressure	ADRB1 PRCP ADRB2 OXTR CNR1 ADRA1A
150	0.000104387	17	2185	3.35101	GO:0008283 Cell population proliferation	EGFR CDK2 KDR CCL5 ALOX5 MAPK1 BCHE KIT TERT SYK F2 CCR3 SRC ABCB1 ADORA3 ADRA1A S1PR3
151	0.000105062	11	892	5.31137	GO:0042325 Regulation of phosphorylation	HSP90AA1 MAPK1 IKBKB KDR EGFR F2 SRC CCL5 SYK ADRB2 KIT
152	0.000113443	15	1723	3.7496	GO:0009967 Positive regulation of signal transduction	ADRB1 ADRA1A CTSL KIT ADRB2 IKBKB MAPK8 KDR PARP1 EGFR SYK F2 SRC CCL5 TERT
153	0.000115388	7	300	10.0498	GO:0007611 Learning or memory	BCHE CNR1 EGFR KIT OXTR SRC MAPK1
154	0.000116673	4	51	33.7807	GO:0045933 Positive regulation of muscle contraction	HSP90AA1 ADRA1A KIT OXTR
155	0.000116673	9	570	6.80058	GO:0070201 Regulation of establishment of protein localization	GSK3B CCL5 ALOX5 HSP90AA1 CNR1 EGFR F2 SRC MAPK8
156	0.000118895	18	2468	3.14127	GO:0006955 Immune response	CTSL SYK CCR3 SRC CCL5 HSP90AA1 MAPK8 PARP1 KIT F2 ALOX5 MAPK1 CNR1 CFD IKBKB MAPK10 HRH2 CNR2
157	0.000118895	11	907	5.22353	GO:0051050 Positive regulation of transport	KCNH2 GSK3B F2 CCL5 HSP90AA1 EGFR TERT SYK OXTR SRC ADRB2
158	0.000131506	6	200	12.9211	GO:0071248 Cellular response to metal ion	PARP1 BACE1 CACNA1H MAPK1 MAPK8 EGFR
159	0.000134462	6	201	12.8568	GO:0051897 Positive regulation of phosphatidylinositol 3-kinase/protein kinase b signal transduction	KDR CCL5 F2 SRC EGFR KIT
160	0.000136678	8	438	7.86673	GO:0006979 Response to oxidative stress	MAPK8 ALOX5 IDH1 EGFR SRC MAPK1 MET PARP1
161	0.000144216	5	117	18.4061	GO:0042752 Regulation of circadian rhythm	ADRB1 GSK3B MAPK8 MAPK10 PARP1
162	0.000146587	15	1769	3.65209	GO:0050877 Nervous system process	HSP90AA1 SLC29A1 BCHE CNR1 ADRA1A EGFR KIT HCN1 ADRB2 OXTR BACE1 SRC MET GSK3B MAPK1
163	0.000149376	12	1125	4.59417	GO:0031399 Regulation of protein modification process	HSP90AA1 GSK3B MAPK1 KDR EGFR F2 SRC CCL5 IKBKB KIT SYK ADRB2
164	0.000151886	15	1776	3.6377	GO:0065009 Regulation of molecular function	HSP90AA1 IKBKB MET MAPK8 PARP1 EGFR TERT F2 SRC CCL5 ADRB2 GSK3B KIT SYK ADORA3
165	0.000161929	6	209	12.3647	GO:2000241 Regulation of reproductive process	CNR1 KIT OXTR SRC CACNA1H PLAT
166	0.00016525	22	3659	2.58964	GO:0010604 Positive regulation of macromolecule metabolic process	GSK3B IKBKB HSP90AA1 MAPK1 MET MLX NR3C1 MARK1 KDR PARP1 EGFR KIT F2 SRC CCL5 CDK2 SYK ADRB2 KCNH2 PLD1 MAPK8 TERT
167	0.000167659	7	322	9.36312	GO:0070371 Erk1 and erk2 cascade	MAPK1 EGFR SYK OXTR SRC KDR ADRA1A
168	0.00017479	11	952	4.97662	GO:0032880 Regulation of protein localization	GSK3B MAPK8 EGFR TERT F2 CCL5 ALOX5 HSP90AA1 CNR1 PARP1 SRC
169	0.000178445	4	58	29.7037	GO:0006940 Regulation of smooth muscle contraction	ADRA1A KIT ADRB2 OXTR
170	0.000178445	4	58	29.7037	GO:0098900 Regulation of action potential	CNR1 CNR2 HCN4 ADRA1A
171	0.000183585	6	215	12.0196	GO:0007623 Circadian rhythm	ADRB1 EGFR GSK3B MAPK8 MAPK10 PARP1
172	0.000190293	8	463	7.44196	GO:0051223 Regulation of protein transport	GSK3B CCL5 ALOX5 HSP90AA1 CNR1 EGFR F2 SRC
173	0.000191624	9	615	6.30298	GO:0043068 Positive regulation of programmed cell death	MAPK8 CTSL CCL5 NR3C1 CNR1 SRC BACE1 SYK PARP1
174	0.000195859	20	3125	2.7565	GO:0036211 Protein modification process	HSP90AA1 GSK3B MAPK1 IKBKB MAPK8 MARK1 CDK2 KDR PARP1 EGFR KIT PGGT1B SYK F2 SRC CCL5 MET MAPK10 ADRB2 PLAT
175	0.000206785	7	335	8.99978	GO:0062012 Regulation of small molecule metabolic process	MAPK1 ACACB NR3C1 CNR1 KIT SRC PARP1
176	0.000213679	7	337	8.94637	GO:0034504 Protein localization to nucleus	TERT F2 HSP90AA1 PARP1 SRC SYK GSK3B
177	0.000217053	6	223	11.5884	GO:0031334 Positive regulation of protein-containing complex assembly	HSP90AA1 GSK3B MAPK8 SRC MET SYK
178	0.000217053	6	223	11.5884	GO:0032200 Telomere organization	TERT HSP90AA1 CDK2 MAPK1 SRC PARP1
179	0.000230083	9	632	6.13344	GO:0051604 Protein maturation	HSP90AA1 PLAT IKBKB CTSL BACE1 PRCP PARP1 SRC BCHE
180	0.000232837	14	1621	3.71983	GO:0042981 Regulation of apoptotic process	MAPK8 CTSL EGFR SRC HSP90AA1 GSK3B KDR CCL5 NR3C1 CNR1 PARP1 TERT BACE1 SIGMAR1
181	0.000237278	7	344	8.76432	GO:0062197 Cellular response to chemical stress	MAPK8 ALOX5 SRC MAPK1 MET PARP1 EGFR
182	0.000249564	7	347	8.68855	GO:0019216 Regulation of lipid metabolic process	MAPK1 F2 ACACB NR3C1 CNR1 IDH1 KIT
183	0.000250068	8	485	7.10439	GO:0043410 Positive regulation of mapk cascade	ADRB1 ADRA1A ADRB2 KDR EGFR SYK SRC KIT
184	0.000251054	3	21	61.5291	GO:0051900 Regulation of mitochondrial depolarization	PARP1 KDR SRC
185	0.000252258	2	3	287.136	GO:0001996 Positive regulation of heart rate by epinephrine-norepinephrine	ADRB1 ADRA1A
186	0.000252258	2	3	287.136	GO:0002025 Norepinephrine-epinephrine-mediated vasodilation involved in regulation of systemic arterial blood pressure	ADRB1 ADRB2
187	0.000252258	2	3	287.136	GO:0003099 Positive regulation of the force of heart contraction by chemical signal	ADRB1 ADRA1A
188	0.000252258	16	2120	3.25059	GO:0006915 Apoptotic process	MAPK8 CTSL EGFR SRC HSP90AA1 GSK3B KDR PARP1 CCL5 MAPK1 NR3C1 CNR1 TERT BACE1 SIGMAR1 ADRA1A
189	0.000252258	11	1002	4.72828	GO:0051093 Negative regulation of developmental process	GSK3B MARK1 F2 ALOX5 ADRB1 MAPK1 KIT ADRB2 EGFR S1PR3 PARP1
190	0.000252258	2	3	287.136	GO:2001295 Malonyl-coa biosynthetic process	ACACB ACACA
191	0.000253094	6	232	11.1389	GO:0002064 Epithelial cell development	MET SRC KDR IKBKB S1PR3 GSK3B
192	0.000257974	6	233	11.0911	GO:1901654 Response to ketone	PARP1 EGFR OXTR SRC ACACA NR3C1
193	0.000276683	3	22	58.7323	GO:0045780 Positive regulation of bone resorption	EGFR SYK SRC
194	0.000277949	16	2141	3.21871	GO:0051246 Regulation of protein metabolic process	GSK3B HSP90AA1 MAPK1 PLAT KDR EGFR F2 SRC CCL5 IKBKB KIT SYK ADRB2 PLD1 MAPK8 CDK2
195	0.000281666	12	1220	4.23643	GO:0051241 Negative regulation of multicellular organismal process	GSK3B MARK1 F2 ALOX5 ADRB1 CNR1 ADRA1A ADRB2 CNR2 EGFR PARP1 PLAT
196	0.000284831	12	1222	4.2295	GO:0044248 Cellular catabolic process	PLD1 ADRB2 ACACB CNR1 ADRA1A IDH1 SRC KDR GSK3B MET HSP90AA1 MAPK8
197	0.000290546	4	68	25.3355	GO:0019229 Regulation of vasoconstriction	OXTR HRH2 ADRA1A EGFR
198	0.000290628	7	360	8.37479	GO:0050890 Cognition	BCHE CNR1 EGFR KIT OXTR SRC MAPK1
199	0.000292547	10	836	5.15196	GO:0001932 Regulation of protein phosphorylation	HSP90AA1 MAPK1 KDR EGFR F2 SRC CCL5 SYK ADRB2 KIT
200	0.000292547	25	4782	2.25169	GO:0030154 Cell differentiation	GSK3B MET KDR EGFR KIT SYK SRC MARK1 F2 ALOX5 ADRB1 HSP90AA1 MAPK1 NR3C1 BCHE CNR1 ADRA1A PARP1 TERT HCN1 ADRB2 IKBKB S1PR3 CTSL CACNA1H
201	0.000292547	25	4783	2.25122	GO:0048869 Cellular developmental process	GSK3B MET KDR EGFR KIT SYK SRC MARK1 F2 ALOX5 ADRB1 HSP90AA1 MAPK1 NR3C1 BCHE CNR1 ADRA1A PARP1 TERT HCN1 ADRB2 IKBKB S1PR3 CTSL CACNA1H
202	0.000297616	3	23	56.1787	GO:0002223 Stimulatory c-type lectin receptor signaling pathway	SYK IKBKB SRC
203	0.000297616	11	1028	4.6087	GO:0007167 Enzyme-linked receptor protein signaling pathway	GSK3B PLAT KIT SYK SRC MAPK1 KDR EGFR MET PARP1 ADRB2
204	0.000297616	13	1449	3.86415	GO:0051094 Positive regulation of developmental process	KDR KIT ALOX5 ACACB PARP1 EGFR TERT SYK ADRB2 OXTR CCR3 SRC GSK3B
205	0.000297616	3	23	56.1787	GO:1990840 Response to lectin	SYK IKBKB SRC
206	0.000297616	3	23	56.1787	GO:1990858 Cellular response to lectin	SYK IKBKB SRC
207	0.000308756	11	1035	4.57753	GO:0030334 Regulation of cell migration	KDR PRCP KIT CCL5 GSK3B TERT SRC MAPK1 MET EGFR ADORA3
208	0.000308756	4	70	24.6116	GO:0051932 Synaptic transmission gabaergic	CNR1 OXTR CNR2 ADRA1A
209	0.000327664	9	674	5.75124	GO:0043408 Regulation of mapk cascade	ADRB1 ADRA1A KDR ADRB2 EGFR MAPK1 SYK SRC KIT
210	0.000331528	3	24	53.838	GO:0031649 Heat generation	ADRB1 CNR1 ADRB2
211	0.000331528	3	24	53.838	GO:0038128 Erbb2 signaling pathway	EGFR MAPK1 SRC
212	0.000337143	4	72	23.928	GO:0045453 Bone resorption	EGFR SYK ADRB2 SRC
213	0.000337143	4	72	23.928	GO:0051289 Protein homotetramerization	ACACB HCN1 TK1 ACACA
214	0.000339146	9	679	5.70889	GO:0071396 Cellular response to lipid	NR3C1 SRC MAPK8 EGFR MAPK1 PARP1 ACACA GSK3B SYK
215	0.000348485	5	149	14.4531	GO:0030879 Mammary gland development	MAPK1 SLC29A1 NR3C1 SRC OXTR
216	0.000367411	3	25	51.6844	GO:0071880 Adenylate cyclase-activating adrenergic receptor signaling pathway	ADRB1 ADRA1A ADRB2
217	0.000370274	6	254	10.1741	GO:0043523 Regulation of neuron apoptotic process	NR3C1 KDR PARP1 TERT BACE1 SIGMAR1
218	0.000370274	8	525	6.5631	GO:1903829 Positive regulation of protein localization	GSK3B EGFR TERT F2 HSP90AA1 PARP1 SRC MAPK8
219	0.0003787	8	527	6.5382	GO:0090066 Regulation of anatomical structure size	ADRB1 ADRB2 OXTR HSP90AA1 HRH2 ADRA1A EGFR GSK3B
220	0.000383658	4	75	22.9709	GO:0045576 Mast cell activation	CNR1 SYK CNR2 KIT
221	0.000397247	5	154	13.9839	GO:0034614 Cellular response to reactive oxygen species	MAPK8 SRC MAPK1 MET EGFR
222	0.00039898	20	3331	2.58603	GO:0043412 Macromolecule modification	HSP90AA1 GSK3B MAPK1 IKBKB MAPK8 MARK1 CDK2 KDR PARP1 EGFR KIT PGGT1B SYK F2 SRC CCL5 MET MAPK10 ADRB2 PLAT
223	0.000425805	2	4	215.352	GO:0003321 Positive regulation of blood pressure by epinephrine-norepinephrine	ADRB1 ADRA1A
224	0.000425805	6	262	9.86344	GO:0016485 Protein processing	PLAT CTSL BACE1 PARP1 SRC BCHE
225	0.000425805	2	4	215.352	GO:0032765 Positive regulation of mast cell cytokine production	KIT SYK
226	0.000426092	5	157	13.7167	GO:2000377 Regulation of reactive oxygen species metabolic process	F2 PRCP EGFR SYK ALOX5
227	0.00044315	3	27	47.856	GO:0051882 Mitochondrial depolarization	PARP1 KDR SRC
228	0.000467633	11	1094	4.33066	GO:0048878 Chemical homeostasis	KCNH2 F2 CCL5 ALOX5 ACACB MAPK1 SLC29A1 CNR1 KDR PRCP ACACA
229	0.000473813	6	268	9.64262	GO:0018108 Peptidyl-tyrosine phosphorylation	KDR EGFR SYK SRC CCL5 KIT
230	0.000473813	13	1531	3.65718	GO:2000026 Regulation of multicellular organismal development	KDR F2 ALOX5 ACACB EGFR KIT TERT SYK ADRB2 OXTR CCR3 IKBKB S1PR3
231	0.000477212	11	1098	4.31488	GO:2000145 Regulation of cell motility	KDR PRCP KIT CCL5 GSK3B TERT SRC MAPK1 MET EGFR ADORA3
232	0.000488513	6	270	9.57119	GO:0018212 Peptidyl-tyrosine modification	KDR EGFR SYK SRC CCL5 KIT
233	0.000527972	6	274	9.43147	GO:0030595 Leukocyte chemotaxis	CCL5 KIT SYK CNR2 MAPK1 ALOX5
234	0.000531475	8	559	6.16392	GO:0010638 Positive regulation of organelle organization	CDK2 ADRB2 SRC KDR MAPK1 MET GSK3B HSP90AA1
235	0.000531475	4	83	20.7568	GO:0015844 Monoamine transport	CNR1 SYK OXTR ADORA3
236	0.000531475	5	166	12.973	GO:0031960 Response to corticosteroid	NR3C1 BCHE PARP1 EGFR SRC
237	0.000531475	10	913	4.71746	GO:0032940 Secretion by cell	CCL5 ALOX5 CNR1 EGFR SYK F2 OXTR ADORA3 KIT GNRHR
238	0.000554355	4	84	20.5097	GO:0014909 Smooth muscle cell migration	PLAT CCL5 TERT SRC
239	0.000571202	10	923	4.66635	GO:0035239 Tube morphogenesis	KDR PRCP ALOX5 NR3C1 EGFR TERT SYK CCR3 SRC MET
240	0.000583955	7	414	7.28243	GO:0050878 Regulation of body fluid levels	F2 SLC29A1 EGFR SYK PLAT OXTR SRC
241	0.000610959	6	283	9.13153	GO:1901888 Regulation of cell junction assembly	KDR MARK1 SIGMAR1 OXTR SRC IKBKB
242	0.000627238	8	574	6.00284	GO:0071407 Cellular response to organic cyclic compound	NR3C1 SRC HCN4 EGFR HCN1 PARP1 MAPK1 GSK3B
243	0.000632004	3	31	41.681	GO:0045987 Positive regulation of smooth muscle contraction	ADRA1A KIT OXTR
244	0.000639816	6	286	9.03574	GO:0051896 Regulation of phosphatidylinositol 3-kinase/protein kinase b signal transduction	KDR CCL5 F2 SRC EGFR KIT
245	0.000652515	20	3468	2.48387	GO:0022607 Cellular component assembly	PLD1 ACACB HSP90AA1 GSK3B MET MAPK8 KDR HCN1 TK1 PLAT MARK1 SIGMAR1 KIT OXTR SRC ACACA IKBKB CDK2 SYK ADRB2
246	0.00065848	10	942	4.57223	GO:0030001 Metal ion transport	KCNH2 HCN4 KCNJ1 HCN1 CACNA1H F2 CCL5 CDK2 ADRB2 ADRA1A
247	0.00065848	11	1146	4.13415	GO:0040012 Regulation of locomotion	KDR PRCP KIT CCL5 GSK3B TERT SRC MAPK1 MET EGFR ADORA3
248	0.000667452	4	89	19.3575	GO:0042310 Vasoconstriction	OXTR HRH2 ADRA1A EGFR
249	0.000673951	7	426	7.07729	GO:0030522 Intracellular receptor signaling pathway	NR3C1 SRC MAPK8 PARP1 PRCP MAPK1 IKBKB
250	0.000682331	5	177	12.1668	GO:0007584 Response to nutrient	PLD1 ACACB BCHE CNR1 EGFR
251	0.000801744	12	1393	3.7103	GO:0006811 Monoatomic ion transport	KCNH2 HCN4 KCNJ1 HCN1 CACNA1H F2 CCL5 CNR1 CDK2 ADRB2 ABCB1 ADRA1A
252	0.000807323	3	34	38.0033	GO:0071875 Adrenergic receptor signaling pathway	ADRB1 ADRA1A ADRB2
253	0.000818333	8	600	5.74272	GO:1903530 Regulation of secretion by cell	CCL5 ALOX5 CNR1 EGFR SYK F2 OXTR ADORA3
254	0.000849486	5	186	11.5781	GO:0048771 Tissue remodeling	EGFR SYK ADRB2 F2 SRC
255	0.000892843	12	1411	3.66297	GO:0050776 Regulation of immune response	SYK HSP90AA1 MAPK8 PARP1 KIT SRC MAPK1 CNR1 CFD IKBKB MAPK10 CCL5
256	0.000897228	8	609	5.65785	GO:0030335 Positive regulation of cell migration	KDR KIT CCL5 TERT SRC MAPK1 MET EGFR
257	0.000905512	5	189	11.3943	GO:0050806 Positive regulation of synaptic transmission	MAPK1 EGFR OXTR GSK3B ADRA1A
258	0.000906538	7	451	6.68498	GO:0002768 Immune response-regulating cell surface receptor signaling pathway	SYK KIT MAPK1 IKBKB MAPK8 MAPK10 SRC
259	0.000906538	2	6	143.568	GO:0003057 Regulation of the force of heart contraction by chemical signal	ADRB1 ADRA1A
260	0.000906538	4	98	17.5797	GO:0014812 Muscle cell migration	PLAT CCL5 TERT SRC
261	0.000906538	2	6	143.568	GO:0031999 Negative regulation of fatty acid beta-oxidation	ACACB CNR1
262	0.000906538	2	6	143.568	GO:0032762 Mast cell cytokine production	KIT SYK
263	0.000906538	2	6	143.568	GO:0032763 Regulation of mast cell cytokine production	KIT SYK
264	0.000906538	2	6	143.568	GO:0045759 Negative regulation of action potential	CNR1 CNR2
265	0.000906538	4	98	17.5797	GO:0046849 Bone remodeling	EGFR SYK ADRB2 SRC
266	0.000906538	2	6	143.568	GO:0060405 Regulation of penile erection	CNR1 OXTR
267	0.000935344	5	192	11.2162	GO:0046777 Protein autophosphorylation	GSK3B KDR KIT SRC EGFR
268	0.000935344	7	454	6.64081	GO:0050673 Epithelial cell proliferation	EGFR ALOX5 MAPK1 KDR KIT CCR3 CCL5
269	0.000938338	6	312	8.28276	GO:0051402 Neuron apoptotic process	NR3C1 KDR PARP1 TERT BACE1 SIGMAR1
270	0.00094596	15	2165	2.98409	GO:0009888 Tissue development	KDR GSK3B MET MARK1 SRC ALOX5 MAPK1 NR3C1 ADRA1A EGFR ADRB2 IKBKB S1PR3 PARP1 HCN4
271	0.000975881	10	999	4.31135	GO:0050778 Positive regulation of immune response	SYK HSP90AA1 MAPK8 PARP1 SRC MAPK1 CNR1 CFD IKBKB CCL5
272	0.000984221	8	623	5.53071	GO:0007507 Heart development	ACACB MAPK1 ADRA1A KDR OXTR EGFR GSK3B HCN4
273	0.000984221	7	459	6.56847	GO:0050900 Leukocyte migration	CCL5 KIT SYK ALOX5 CNR2 MAPK1 SRC
274	0.000984221	5	195	11.0437	GO:0141193 Nuclear receptor-mediated signaling pathway	NR3C1 SRC PRCP PARP1 MAPK1
275	0.00098603	4	101	17.0576	GO:0048661 Positive regulation of smooth muscle cell proliferation	CCL5 EGFR TERT SRC
276	0.00101368	19	3304	2.47681	GO:0009966 Regulation of signal transduction	ADRB1 GSK3B ADRA1A KDR CTSL KIT ADRB2 SRC IKBKB MET MAPK8 PARP1 EGFR SYK F2 CCL5 MAPK1 PRCP TERT
277	0.00101712	4	102	16.8903	GO:0048708 Astrocyte differentiation	F2 MAPK1 NR3C1 EGFR
278	0.00102493	3	38	34.0029	GO:0045823 Positive regulation of heart contraction	ADRB1 HSP90AA1 ADRA1A
279	0.00103045	8	629	5.47795	GO:0009611 Response to wounding	PRCP F2 ALOX5 SYK KDR PLAT SRC ADORA3
280	0.00107184	6	322	8.02553	GO:0043491 Phosphatidylinositol 3-kinase/protein kinase b signal transduction	KDR CCL5 F2 SRC EGFR KIT
281	0.00107299	8	636	5.41766	GO:0006914 Autophagy	ADRB2 ADRA1A KDR GSK3B MET HSP90AA1 MAPK8 SRC
282	0.00107299	4	104	16.5655	GO:0008585 Female gonad development	KDR IDH1 KIT SRC
283	0.00107299	8	637	5.40915	GO:0031349 Positive regulation of defense response	HSP90AA1 MAPK8 PARP1 SRC CNR1 SYK IKBKB CCL5
284	0.00107299	7	471	6.40112	GO:0032102 Negative regulation of response to external stimulus	ALOX5 PARP1 F2 BACE1 PLAT SYK SRC
285	0.00107299	4	104	16.5655	GO:0043279 Response to alkaloid	HSP90AA1 BCHE CNR1 OXTR
286	0.00107299	14	1946	3.09859	GO:0044281 Small molecule metabolic process	ALOX5 ACACB IDH1 TK1 ACACA MAPK1 PARP1 AHCY NR3C1 CNR1 KIT SYK SRC CACNA1H
287	0.00107299	8	635	5.42619	GO:0044283 Small molecule biosynthetic process	ACACB ACACA ALOX5 MAPK1 TK1 NR3C1 SYK CACNA1H
288	0.00107299	3	39	33.1311	GO:0060055 Angiogenesis involved in wound healing	PRCP ALOX5 KDR
289	0.00107299	8	636	5.41766	GO:0061919 Process utilizing autophagic mechanism	ADRB2 ADRA1A KDR GSK3B MET HSP90AA1 MAPK8 SRC
290	0.00107299	5	200	10.7676	GO:0071466 Cellular response to xenobiotic stimulus	KCNH2 EGFR ABCB1 SLC29A1 BCHE
291	0.00107299	3	39	33.1311	GO:0099171 Presynaptic modulation of chemical synaptic transmission	GSK3B BACE1 ADORA3
292	0.00107299	3	39	33.1311	GO:1903524 Positive regulation of blood circulation	ADRB1 HSP90AA1 ADRA1A
293	0.00107299	8	637	5.40915	GO:2000147 Positive regulation of cell motility	KDR KIT CCL5 TERT SRC MAPK1 MET EGFR
294	0.00110618	13	1703	3.28781	GO:0045595 Regulation of cell differentiation	GSK3B MARK1 KIT F2 ALOX5 MAPK1 KDR PARP1 EGFR TERT SYK IKBKB S1PR3
295	0.00111915	2	7	123.058	GO:0038171 Cannabinoid signaling pathway	CNR1 CNR2
296	0.00111915	2	7	123.058	GO:0043084 Penile erection	CNR1 OXTR
297	0.00111915	7	475	6.34721	GO:0048732 Gland development	MET MAPK1 SLC29A1 NR3C1 EGFR SRC OXTR
298	0.00111915	2	7	123.058	GO:2001293 Malonyl-coa metabolic process	ACACB ACACA
299	0.00112797	18	3054	2.53853	GO:0048468 Cell development	GSK3B KIT MET F2 SRC MAPK1 NR3C1 MARK1 CNR1 ADRA1A KDR EGFR HCN1 SYK IKBKB S1PR3 CTSL PARP1
300	0.00113074	4	107	16.1011	GO:0006939 Smooth muscle contraction	ADRA1A KIT ADRB2 OXTR
301	0.00116704	5	207	10.4035	GO:0000302 Response to reactive oxygen species	MAPK8 SRC MAPK1 MET EGFR
302	0.00116704	5	207	10.4035	GO:0001659 Temperature homeostasis	ADRB1 CNR1 SYK ADRB2 OXTR
303	0.00116704	7	481	6.26804	GO:0042060 Wound healing	PRCP F2 ALOX5 SYK KDR PLAT SRC
304	0.00116704	7	480	6.2811	GO:0043269 Regulation of monoatomic ion transport	KCNJ1 KCNH2 F2 CCL5 CNR1 ADRB2 ABCB1
305	0.00116704	7	481	6.26804	GO:0045089 Positive regulation of innate immune response	HSP90AA1 MAPK8 PARP1 SRC SYK IKBKB CCL5
306	0.00116704	4	108	15.952	GO:0046545 Development of primary female sexual characteristics	KDR IDH1 KIT SRC
307	0.00116704	3	41	31.5149	GO:0140448 Signaling receptor ligand precursor processing	BACE1 CTSL BCHE
308	0.0012346	8	655	5.2605	GO:0040017 Positive regulation of locomotion	KDR KIT CCL5 TERT SRC MAPK1 MET EGFR
309	0.0012426	8	656	5.25248	GO:0051046 Regulation of secretion	CCL5 ALOX5 CNR1 EGFR SYK F2 OXTR ADORA3
310	0.0012426	3	42	30.7646	GO:0071276 Cellular response to cadmium ion	MAPK1 MAPK8 EGFR
311	0.00132932	3	43	30.0491	GO:0086091 Regulation of heart rate by cardiac conduction	KCNH2 SRC HCN4
312	0.00132986	4	113	15.2461	GO:0051262 Protein tetramerization	ACACB HCN1 TK1 ACACA
313	0.00132986	4	113	15.2461	GO:0060079 Excitatory postsynaptic potential	SLC29A1 ADRB2 MET GSK3B
314	0.00132986	5	214	10.0632	GO:0060491 Regulation of cell projection assembly	PLD1 HSP90AA1 KIT SRC GSK3B
315	0.00132986	4	113	15.2461	GO:0120162 Positive regulation of cold-induced thermogenesis	ADRB1 SYK ADRB2 OXTR
316	0.00139687	3	44	29.3662	GO:0009409 Response to cold	ADRB1 ADRB2 HSP90AA1
317	0.00139687	6	346	7.46885	GO:0046879 Hormone secretion	CCL5 ALOX5 CNR1 EGFR F2 GNRHR
318	0.00139687	3	44	29.3662	GO:0050433 Regulation of catecholamine secretion	CNR1 OXTR ADORA3
319	0.00143676	6	348	7.42593	GO:1904951 Positive regulation of establishment of protein localization	GSK3B HSP90AA1 EGFR F2 SRC MAPK8
320	0.00144295	4	116	14.8519	GO:0035249 Synaptic transmission glutamatergic	NR3C1 CNR1 EGFR OXTR
321	0.00144295	5	219	9.83342	GO:0050730 Regulation of peptidyl-tyrosine phosphorylation	CCL5 EGFR SYK SRC KIT
322	0.00144295	4	116	14.8519	GO:1901655 Cellular response to ketone	EGFR SRC ACACA NR3C1
323	0.00146688	3	45	28.7136	GO:1990573 Potassium ion import across plasma membrane	KCNJ1 KCNH2 HCN4
324	0.00156171	7	509	5.92323	GO:0002833 Positive regulation of response to biotic stimulus	HSP90AA1 MAPK8 PARP1 SRC SYK IKBKB CCL5
325	0.00156171	3	46	28.0894	GO:0014911 Positive regulation of smooth muscle cell migration	CCL5 TERT SRC
326	0.00158133	12	1538	3.3605	GO:0006629 Lipid metabolic process	ALOX5 PLD1 ACACB ACACA MAPK1 F2 NR3C1 CNR1 IDH1 EGFR KIT CACNA1H
327	0.00159056	5	225	9.57119	GO:0009612 Response to mechanical stimulus	MAPK8 EGFR KIT BACE1 SRC
328	0.00159056	17	2868	2.55299	GO:0009653 Anatomical structure morphogenesis	KDR PRCP MET ALOX5 MAPK1 NR3C1 EGFR KIT TERT HCN1 SYK F2 CCR3 SRC GSK3B CACNA1H S1PR3
329	0.00159056	6	357	7.23872	GO:0009914 Hormone transport	CCL5 ALOX5 CNR1 EGFR F2 GNRHR
330	0.00159056	5	225	9.57119	GO:0090276 Regulation of peptide hormone secretion	CCL5 ALOX5 CNR1 EGFR F2
331	0.00159056	4	120	14.3568	GO:0098659 Inorganic cation import across plasma membrane	KCNJ1 CACNA1H KCNH2 HCN4
332	0.00159056	4	120	14.3568	GO:0099587 Inorganic ion import across plasma membrane	KCNJ1 CACNA1H KCNH2 HCN4
333	0.00160744	20	3775	2.28187	GO:0044085 Cellular component biogenesis	PLD1 ACACB HSP90AA1 GSK3B MET MAPK8 CDK2 KDR HCN1 TK1 PLAT MARK1 SIGMAR1 KIT OXTR SRC ACACA IKBKB SYK ADRB2
334	0.00161087	3	47	27.4917	GO:0019098 Reproductive behavior	NR3C1 CNR1 OXTR
335	0.00161087	14	2047	2.9457	GO:0033554 Cellular response to stress	HSP90AA1 PARP1 GSK3B MAPK1 MAPK8 CDK2 EGFR TERT ALOX5 SLC29A1 SRC MET IKBKB MAPK10
336	0.00161641	8	690	4.99367	GO:0002253 Activation of immune response	SYK HSP90AA1 MAPK8 PARP1 SRC MAPK1 CFD IKBKB
337	0.00162933	5	227	9.48687	GO:0051260 Protein homooligomerization	ACACB HCN1 TK1 ACACA SIGMAR1
338	0.00165314	5	228	9.44526	GO:0002791 Regulation of peptide secretion	CCL5 ALOX5 CNR1 EGFR F2
339	0.00165314	5	228	9.44526	GO:0090087 Regulation of peptide transport	CCL5 ALOX5 CNR1 EGFR F2
340	0.00167163	2	9	95.7119	GO:0051901 Positive regulation of mitochondrial depolarization	PARP1 KDR
341	0.00167163	2	9	95.7119	GO:0060452 Positive regulation of cardiac muscle contraction	HSP90AA1 ADRA1A
342	0.00168034	3	48	26.919	GO:0045124 Regulation of bone resorption	EGFR SYK SRC
343	0.00172973	6	365	7.08006	GO:0002218 Activation of innate immune response	HSP90AA1 MAPK8 PARP1 SRC SYK IKBKB
344	0.00174111	4	124	13.8937	GO:0099565 Chemical synaptic transmission postsynaptic	SLC29A1 ADRB2 MET GSK3B
345	0.00174527	6	366	7.06072	GO:0042886 Amide transport	ABCB1 CCL5 ALOX5 CNR1 EGFR F2
346	0.00178521	4	125	13.7825	GO:0046660 Female sex differentiation	KDR IDH1 KIT SRC
347	0.00182539	14	2079	2.90036	GO:0044419 Biological process involved in interspecies interaction between organisms	SYK SRC CCL5 HSP90AA1 MAPK8 CTSL PARP1 F2 MAPK1 CNR1 EGFR CNR2 CFD IKBKB
348	0.00188425	4	127	13.5655	GO:0045446 Endothelial cell differentiation	KDR MET IKBKB S1PR3
349	0.00188425	5	236	9.12508	GO:0071383 Cellular response to steroid hormone stimulus	NR3C1 SRC PARP1 EGFR MAPK1
350	0.00193269	4	128	13.4595	GO:0031330 Negative regulation of cellular catabolic process	ACACB CNR1 ADRA1A MET
351	0.00195052	3	51	25.3355	GO:0002861 Regulation of inflammatory response to antigenic stimulus	CNR1 SYK SRC
352	0.00195052	3	51	25.3355	GO:0042311 Vasodilation	ADRB1 ADRB2 EGFR
353	0.00195052	3	51	25.3355	GO:0050432 Catecholamine secretion	CNR1 OXTR ADORA3
354	0.00200415	2	10	86.1407	GO:0099541 Trans-synaptic signaling by lipid	CNR1 CNR2
355	0.00200415	2	10	86.1407	GO:0099542 Trans-synaptic signaling by endocannabinoid	CNR1 CNR2
356	0.00201625	4	130	13.2524	GO:0030518 Nuclear receptor-mediated steroid hormone signaling pathway	NR3C1 SRC PARP1 MAPK1
357	0.00216244	3	53	24.3795	GO:0051403 Stress-activated mapk cascade	MAPK1 MAPK8 IKBKB
358	0.0021837	5	245	8.78987	GO:0072593 Reactive oxygen species metabolic process	F2 PRCP EGFR SYK ALOX5
359	0.00227316	3	54	23.928	GO:0010611 Regulation of cardiac muscle hypertrophy	ACACB ADRA1A PARP1
360	0.00230298	4	135	12.7616	GO:0090398 Cellular senescence	TERT MAPK8 MAPK10 CDK2
361	0.00232692	11	1380	3.43315	GO:0002684 Positive regulation of immune system process	SYK HSP90AA1 MAPK8 PARP1 KIT SRC CCL5 MAPK1 CNR1 CFD IKBKB
362	0.00232692	5	249	8.64867	GO:0009755 Hormone-mediated signaling pathway	NR3C1 SRC PRCP PARP1 MAPK1
363	0.00234913	4	136	12.6678	GO:0032204 Regulation of telomere maintenance	MAPK1 SRC PARP1 HSP90AA1
364	0.00235723	5	250	8.61407	GO:0006813 Potassium ion transport	KCNH2 HCN4 KCNJ1 HCN1 CDK2
365	0.00236589	2	11	78.3098	GO:0001820 Serotonin secretion	CNR1 SYK
366	0.00236589	2	11	78.3098	GO:0033004 Negative regulation of mast cell activation	CNR1 CNR2
367	0.00236589	2	11	78.3098	GO:1904181 Positive regulation of membrane depolarization	PARP1 KDR
368	0.00237285	10	1157	3.72259	GO:0006812 Monoatomic cation transport	KCNH2 HCN4 KCNJ1 HCN1 CACNA1H F2 CCL5 CDK2 ADRB2 ADRA1A
369	0.00237285	18	3290	2.35643	GO:0033036 Macromolecule localization	ABCB1 HSP90AA1 GSK3B MAPK8 PARP1 EGFR TERT F2 CCL5 ALOX5 ACACB PLAT CNR1 SIGMAR1 HCN1 SYK SRC IKBKB
370	0.00237538	13	1882	2.97511	GO:0048585 Negative regulation of response to stimulus	GSK3B SRC ALOX5 MET PARP1 ADRB2 F2 CCL5 EGFR BACE1 TERT PLAT SYK
371	0.00241081	6	394	6.55894	GO:0010506 Regulation of autophagy	ADRB2 ADRA1A KDR GSK3B MET MAPK8
372	0.00254797	7	564	5.34561	GO:0045088 Regulation of innate immune response	HSP90AA1 MAPK8 PARP1 SRC SYK IKBKB CCL5
373	0.00255452	3	57	22.6686	GO:0007187 G protein-coupled receptor signaling pathway coupled to cyclic nucleotide second messenger	HRH2 CNR1 CNR2
374	0.00255452	3	57	22.6686	GO:0014743 Regulation of muscle hypertrophy	ACACB ADRA1A PARP1
375	0.00255452	3	57	22.6686	GO:0031098 Stress-activated protein kinase signaling cascade	MAPK1 MAPK8 IKBKB
376	0.00256512	13	1900	2.94692	GO:0065003 Protein-containing complex assembly	ACACB HSP90AA1 GSK3B MAPK8 HCN1 TK1 PLAT SRC ACACA MET SYK SIGMAR1 ADRB2
377	0.0026681	3	58	22.2778	GO:0001541 Ovarian follicle development	KDR KIT SRC
378	0.0026681	3	58	22.2778	GO:0046850 Regulation of bone remodeling	EGFR SYK SRC
379	0.00267874	18	3329	2.32883	GO:0002376 Immune system process	CTSL KIT SYK CCR3 SRC CCL5 HSP90AA1 MAPK8 PARP1 F2 ALOX5 MAPK1 CNR1 CNR2 CFD IKBKB MAPK10 HRH2
380	0.00279166	3	59	21.9002	GO:0042220 Response to cocaine	HSP90AA1 CNR1 OXTR
381	0.00285575	4	145	11.8815	GO:0048565 Digestive tract development	SRC EGFR KIT OXTR
382	0.00300014	4	147	11.7198	GO:0060048 Cardiac muscle contraction	HSP90AA1 ADRA1A KCNH2 HCN4
383	0.0030219	13	1936	2.89212	GO:0009607 Response to biotic stimulus	SYK SRC CCL5 HSP90AA1 GSK3B MAPK8 PARP1 F2 MAPK1 CNR1 CNR2 CFD IKBKB
384	0.00307359	5	268	8.03552	GO:0051222 Positive regulation of protein transport	GSK3B HSP90AA1 EGFR F2 SRC
385	0.00312546	9	983	3.94337	GO:0031347 Regulation of defense response	ALOX5 HSP90AA1 MAPK8 PARP1 SRC CNR1 SYK IKBKB CCL5
386	0.00315609	2	13	66.2621	GO:0014061 Regulation of norepinephrine secretion	OXTR ADORA3
387	0.00315609	2	13	66.2621	GO:0040015 Negative regulation of multicellular organism growth	ADRB1 ADRB2
388	0.00315609	2	13	66.2621	GO:0050847 Progesterone receptor signaling pathway	SRC MAPK1
389	0.00315609	2	13	66.2621	GO:0072584 Caveolin-mediated endocytosis	MAPK1 SRC
390	0.00329253	5	273	7.88835	GO:0030072 Peptide hormone secretion	CCL5 ALOX5 CNR1 EGFR F2
391	0.00329253	3	63	20.5097	GO:1902895 Positive regulation of mirna transcription	NR3C1 EGFR TERT
392	0.00331817	4	152	11.3343	GO:0043401 Steroid hormone receptor signaling pathway	NR3C1 SRC PARP1 MAPK1
393	0.00331948	12	1701	3.03847	GO:0022414 Reproductive process	OXTR NR3C1 CNR1 CDK2 KDR IDH1 EGFR KIT SRC CACNA1H PLAT PARP1
394	0.00335114	7	596	5.0586	GO:0043065 Positive regulation of apoptotic process	MAPK8 CTSL CCL5 NR3C1 CNR1 SRC BACE1
395	0.00347374	5	277	7.77444	GO:0001894 Tissue homeostasis	EGFR SYK ADRB2 SRC ACACA
396	0.00350799	8	796	4.32868	GO:0001944 Vasculature development	KDR PRCP KIT ALOX5 MAPK1 TERT SYK CCR3
397	0.00350799	2	14	61.5291	GO:0002024 Diet induced thermogenesis	ADRB1 ADRB2
398	0.00350799	5	279	7.7187	GO:0002790 Peptide secretion	CCL5 ALOX5 CNR1 EGFR F2
399	0.00350799	4	156	11.0437	GO:0003158 Endothelium development	KDR MET IKBKB S1PR3
400	0.00350799	5	278	7.74647	GO:0033674 Positive regulation of kinase activity	HSP90AA1 EGFR F2 SRC ADRB2
401	0.00350799	9	1007	3.84939	GO:0043069 Negative regulation of programmed cell death	EGFR SRC GSK3B MAPK8 KDR CCL5 KIT TERT MET
402	0.00350799	2	14	61.5291	GO:0045989 Positive regulation of striated muscle contraction	HSP90AA1 ADRA1A
403	0.00350799	2	14	61.5291	GO:0046322 Negative regulation of fatty acid oxidation	ACACB CNR1
404	0.00350799	2	14	61.5291	GO:0048243 Norepinephrine secretion	OXTR ADORA3
405	0.00350799	4	156	11.0437	GO:0048660 Regulation of smooth muscle cell proliferation	CCL5 EGFR TERT SRC
406	0.00350799	2	14	61.5291	GO:0051918 Negative regulation of fibrinolysis	PLAT F2
407	0.00350799	4	156	11.0437	GO:0055123 Digestive system development	SRC EGFR KIT OXTR
408	0.00350799	5	278	7.74647	GO:0060249 Anatomical structure homeostasis	EGFR SYK ADRB2 SRC ACACA
409	0.00350799	2	14	61.5291	GO:0071888 Macrophage apoptotic process	CCL5 CTSL
410	0.00358323	19	3743	2.18631	GO:0051641 Cellular localization	PLD1 HSP90AA1 GSK3B MAPK8 PARP1 EGFR TERT F2 CCL5 ALOX5 MAPK1 PLAT CNR1 HCN1 SYK SRC IKBKB KIT ADRB2
411	0.00362169	12	1726	2.99446	GO:0055085 Transmembrane transport	KCNH2 SLC29A1 HCN4 KCNJ1 HCN1 CACNA1H ABCB1 F2 ACACB TERT ADRB2 ADRA1A
412	0.00365378	4	158	10.9039	GO:0050921 Positive regulation of chemotaxis	KDR CCL5 MAPK1 MET
413	0.00370061	8	805	4.28029	GO:0009617 Response to bacterium	MAPK8 F2 MAPK1 CNR1 SYK CNR2 SRC CFD
414	0.00376304	5	285	7.55621	GO:0033044 Regulation of chromosome organization	CDK2 MAPK1 SRC PARP1 HSP90AA1
415	0.00376304	5	285	7.55621	GO:0050708 Regulation of protein secretion	CCL5 ALOX5 CNR1 EGFR F2
416	0.0037942	4	160	10.7676	GO:0048659 Smooth muscle cell proliferation	CCL5 EGFR TERT SRC
417	0.00392709	5	288	7.47749	GO:0071216 Cellular response to biotic stimulus	GSK3B MAPK8 MAPK1 SYK SRC
418	0.00393266	2	15	57.4272	GO:0042711 Maternal behavior	NR3C1 OXTR
419	0.00393266	2	15	57.4272	GO:2001028 Positive regulation of endothelial cell chemotaxis	KDR MET
420	0.00393788	4	162	10.6347	GO:0050731 Positive regulation of peptidyl-tyrosine phosphorylation	CCL5 SYK SRC KIT
421	0.00394198	5	289	7.45162	GO:0015850 Organic hydroxy compound transport	ACACB CNR1 SYK OXTR ADORA3
422	0.00394198	5	289	7.45162	GO:0046883 Regulation of hormone secretion	CCL5 ALOX5 CNR1 EGFR F2
423	0.00399466	5	290	7.42593	GO:0002274 Myeloid leukocyte activation	SYK CCL5 CNR1 CNR2 KIT
424	0.00412792	3	70	18.4587	GO:0051937 Catecholamine transport	CNR1 OXTR ADORA3
425	0.00412792	3	70	18.4587	GO:2000630 Positive regulation of mirna metabolic process	NR3C1 EGFR TERT
426	0.00415954	4	165	10.4413	GO:0120161 Regulation of cold-induced thermogenesis	ADRB1 SYK ADRB2 OXTR
427	0.0043085	8	828	4.16139	GO:0008610 Lipid biosynthetic process	ACACB ACACA ALOX5 MAPK1 PLD1 NR3C1 IDH1 CACNA1H
428	0.00435681	16	2888	2.38617	GO:0009056 Catabolic process	PLD1 GSK3B BCHE CTSL EGFR ADRB2 ACACB CNR1 ADRA1A IDH1 SRC HSP90AA1 KDR MET MAPK8 CDK2
429	0.00435681	2	16	53.838	GO:0045187 Regulation of circadian sleep/wake cycle sleep	ADRB1 PARP1
430	0.00435681	2	16	53.838	GO:0060746 Parental behavior	NR3C1 OXTR
431	0.00435681	5	297	7.2509	GO:0070372 Regulation of erk1 and erk2 cascade	EGFR SYK SRC KDR ADRA1A
432	0.00435681	2	16	53.838	GO:0072350 Tricarboxylic acid metabolic process	IDH1 ACACB
433	0.00436841	4	168	10.2549	GO:0008277 Regulation of g protein-coupled receptor signaling pathway	MET ADRB2 F2 CCL5
434	0.00436841	4	168	10.2549	GO:0106106 Cold-induced thermogenesis	ADRB1 SYK ADRB2 OXTR
435	0.00437967	3	72	17.946	GO:0050994 Regulation of lipid catabolic process	ACACB CNR1 IDH1
436	0.00449238	6	457	5.65475	GO:0043434 Response to peptide hormone	GSK3B PARP1 MAPK1 GNRHR OXTR SRC
437	0.00452867	3	73	17.7002	GO:0014910 Regulation of smooth muscle cell migration	CCL5 TERT SRC
438	0.00452867	3	73	17.7002	GO:2000379 Positive regulation of reactive oxygen species metabolic process	F2 EGFR SYK
439	0.00460786	12	1787	2.89225	GO:0006508 Proteolysis	GSK3B PLAT CTSL BACE1 F2 PRCP PARP1 SRC CFD SYK BCHE CDK2
440	0.00460786	4	171	10.0749	GO:0007204 Positive regulation of cytosolic calcium ion concentration	ADRA1A CCR3 OXTR S1PR3
441	0.00460786	5	302	7.13086	GO:0051259 Protein complex oligomerization	ACACB HCN1 TK1 ACACA SIGMAR1
442	0.00463769	6	461	5.60569	GO:0043254 Regulation of protein-containing complex assembly	HSP90AA1 GSK3B MAPK8 SRC MET SYK
443	0.00464862	3	74	17.461	GO:0042698 Ovulation cycle	EGFR OXTR SRC
444	0.00464862	3	74	17.461	GO:0045744 Negative regulation of g protein-coupled receptor signaling pathway	MET ADRB2 CCL5
445	0.00478186	2	17	50.671	GO:0032230 Positive regulation of synaptic transmission gabaergic	OXTR ADRA1A
446	0.00480194	3	75	17.2281	GO:0001885 Endothelial cell development	MET IKBKB S1PR3
447	0.00480194	3	75	17.2281	GO:0061180 Mammary gland epithelium development	MAPK1 NR3C1 SRC
448	0.00485378	9	1067	3.63293	GO:0034097 Response to cytokine	IKBKB KIT CCL5 SRC MAPK1 SYK OXTR CCR3 GSK3B
449	0.00485553	5	307	7.01472	GO:0015833 Peptide transport	CCL5 ALOX5 CNR1 EGFR F2
450	0.00485553	13	2069	2.70621	GO:0071705 Nitrogen compound transport	ABCB1 SLC29A1 HSP90AA1 GSK3B CCL5 ALOX5 CNR1 EGFR SYK F2 OXTR SRC ADORA3
451	0.00494684	3	76	17.0015	GO:0051881 Regulation of mitochondrial membrane potential	PARP1 KDR SRC
452	0.00514165	9	1077	3.5992	GO:0033365 Protein localization to organelle	HSP90AA1 PARP1 TERT F2 PLAT SRC GSK3B SYK MAPK8
453	0.00519534	4	178	9.67873	GO:0071897 Dna biosynthetic process	TERT HSP90AA1 TK1 SRC
454	0.00524279	13	2090	2.67902	GO:0002682 Regulation of immune system process	SYK HSP90AA1 MAPK8 PARP1 KIT SRC CCL5 MAPK1 CNR1 CNR2 CFD IKBKB MAPK10
455	0.00524279	3	78	16.5655	GO:0010833 Telomere maintenance via telomere lengthening	TERT HSP90AA1 PARP1
456	0.00524279	2	18	47.856	GO:0050802 Circadian sleep/wake cycle sleep	ADRB1 PARP1
457	0.00524279	3	78	16.5655	GO:0055117 Regulation of cardiac muscle contraction	HSP90AA1 ADRA1A HCN4
458	0.00524279	2	18	47.856	GO:0099550 Trans-synaptic signaling modulating synaptic transmission	PLAT CNR2
459	0.00524279	9	1082	3.58256	GO:1901652 Response to peptide	IKBKB KIT CCL5 SRC MAPK1 SYK OXTR CCR3 GSK3B
460	0.005429	3	79	16.3558	GO:0043502 Regulation of muscle adaptation	ACACB ADRA1A PARP1
461	0.00546289	7	665	4.53372	GO:0002831 Regulation of response to biotic stimulus	HSP90AA1 MAPK8 PARP1 SRC SYK IKBKB CCL5
462	0.00546289	7	665	4.53372	GO:0120035 Regulation of plasma membrane bounded cell projection organization	PLD1 GSK3B HSP90AA1 MARK1 CNR1 KIT SRC
463	0.00551464	13	2104	2.66119	GO:0043933 Protein-containing complex organization	ACACB HSP90AA1 GSK3B MAPK8 HCN1 TK1 ADRB2 PLAT SRC ACACA MET SYK SIGMAR1
464	0.00551464	5	318	6.77207	GO:0051054 Positive regulation of dna metabolic process	PARP1 EGFR CDK2 MAPK1 HSP90AA1
465	0.00557239	7	668	4.51336	GO:0032787 Monocarboxylic acid metabolic process	ALOX5 ACACB ACACA CNR1 IDH1 KIT SRC
466	0.00559942	4	183	9.41429	GO:0006109 Regulation of carbohydrate metabolic process	ACACB NR3C1 SRC GSK3B
467	0.00568786	2	19	45.3372	GO:0007620 Copulation	CNR1 OXTR
468	0.00568786	2	19	45.3372	GO:0051917 Regulation of fibrinolysis	PLAT F2
469	0.00568786	2	19	45.3372	GO:2000641 Regulation of early endosome to late endosome transport	MAPK1 SRC
470	0.0057141	3	81	15.952	GO:0050795 Regulation of behavior	ADRB1 CNR1 PARP1
471	0.00574504	5	322	6.68795	GO:0036293 Response to decreased oxygen levels	PLAT SLC29A1 TERT OXTR SRC
472	0.00585907	8	882	3.90661	GO:0002764 Immune response-regulating signaling pathway	SYK MAPK8 PARP1 KIT SRC MAPK1 IKBKB MAPK10
473	0.00585907	3	82	15.7575	GO:0034103 Regulation of tissue remodeling	EGFR SYK SRC
474	0.00585907	3	82	15.7575	GO:0061045 Negative regulation of wound healing	F2 ALOX5 PLAT
475	0.00585907	4	186	9.26245	GO:1990845 Adaptive thermogenesis	ADRB1 SYK ADRB2 OXTR
476	0.00592506	5	325	6.62621	GO:0051347 Positive regulation of transferase activity	HSP90AA1 EGFR F2 SRC ADRB2
477	0.00603076	3	83	15.5676	GO:0003300 Cardiac muscle hypertrophy	ACACB ADRA1A PARP1
478	0.00603076	12	1859	2.78023	GO:0022008 Neurogenesis	GSK3B MET EGFR F2 HSP90AA1 MAPK1 NR3C1 BCHE MARK1 CNR1 KIT HCN1
479	0.00604355	12	1860	2.77873	GO:0045184 Establishment of protein localization	HSP90AA1 GSK3B TERT CCL5 ALOX5 PLAT CNR1 EGFR F2 SRC SYK MAPK8
480	0.00609236	7	682	4.42071	GO:0031344 Regulation of cell projection organization	PLD1 GSK3B HSP90AA1 MARK1 CNR1 KIT SRC
481	0.00611487	2	20	43.0704	GO:0010759 Positive regulation of macrophage chemotaxis	CCL5 MAPK1
482	0.00611487	8	890	3.87149	GO:0022603 Regulation of anatomical structure morphogenesis	KDR ALOX5 KIT TERT F2 CCR3 SRC GSK3B
483	0.00611487	2	20	43.0704	GO:0031998 Regulation of fatty acid beta-oxidation	ACACB CNR1
484	0.00611487	2	20	43.0704	GO:0042749 Regulation of circadian sleep/wake cycle	ADRB1 PARP1
485	0.00615378	3	84	15.3823	GO:0051966 Regulation of synaptic transmission glutamatergic	CNR1 EGFR OXTR
486	0.00622888	6	497	5.19964	GO:0043603 Amide metabolic process	BACE1 ACACB IDH1 ACACA CTSL BCHE
487	0.00628051	4	191	9.01997	GO:0050796 Regulation of insulin secretion	CCL5 ALOX5 CNR1 F2
488	0.0063292	5	332	6.4865	GO:0009416 Response to light stimulus	MAPK8 EGFR KIT PARP1 MAPK10
489	0.0063292	3	85	15.2013	GO:0018107 Peptidyl-threonine phosphorylation	GSK3B MAPK1 MAPK8
490	0.0063292	5	332	6.4865	GO:0071375 Cellular response to peptide hormone stimulus	GSK3B PARP1 MAPK1 GNRHR SRC
491	0.00636904	10	1362	3.16229	GO:0001775 Cell activation	KIT SYK F2 CCL5 CNR1 EGFR CNR2 PLAT CTSL SRC
492	0.00649416	3	86	15.0245	GO:0014897 Striated muscle hypertrophy	ACACB ADRA1A PARP1
493	0.00655878	2	21	41.0194	GO:0019370 Leukotriene biosynthetic process	ALOX5 SYK
494	0.00655878	2	21	41.0194	GO:0022410 Circadian sleep/wake cycle process	ADRB1 PARP1
495	0.00655878	2	21	41.0194	GO:0032930 Positive regulation of superoxide anion generation	EGFR SYK
496	0.00655878	2	21	41.0194	GO:0033003 Regulation of mast cell activation	CNR1 CNR2
497	0.00655878	2	21	41.0194	GO:0043586 Tongue development	EGFR KIT
498	0.00655878	2	21	41.0194	GO:2001026 Regulation of endothelial cell chemotaxis	KDR MET
499	0.00660766	4	195	8.83495	GO:0006941 Striated muscle contraction	HSP90AA1 ADRA1A KCNH2 HCN4
500	0.00660766	3	87	14.8519	GO:0051952 Regulation of amine transport	CNR1 OXTR ADORA3
501	0.00667646	12	1891	2.73318	GO:0051707 Response to other organism	SYK SRC CCL5 HSP90AA1 MAPK8 PARP1 F2 MAPK1 CNR1 CNR2 CFD IKBKB
502	0.0067558	12	1894	2.72885	GO:0043207 Response to external biotic stimulus	SYK SRC CCL5 HSP90AA1 MAPK8 PARP1 F2 MAPK1 CNR1 CNR2 CFD IKBKB
503	0.00677549	3	88	14.6831	GO:0014896 Muscle hypertrophy	ACACB ADRA1A PARP1
504	0.00677549	15	2748	2.351	GO:0031324 Negative regulation of cellular metabolic process	MLX NR3C1 MARK1 CDK2 KDR PARP1 TERT F2 ACACB CNR1 ADRA1A SRC GSK3B PLAT MET
505	0.00690549	5	341	6.3153	GO:0002758 Innate immune response-activating signaling pathway	MAPK8 PARP1 SRC SYK IKBKB
506	0.00690549	4	198	8.70108	GO:0009266 Response to temperature stimulus	HSP90AA1 ADRB1 ADRB2 GSK3B
507	0.00695897	3	89	14.5181	GO:0050918 Positive chemotaxis	MET KDR CCL5
508	0.00700741	4	199	8.65736	GO:0098739 Import across plasma membrane	KCNJ1 CACNA1H KCNH2 HCN4
509	0.00703443	2	22	39.1549	GO:0006704 Glucocorticoid biosynthetic process	NR3C1 CACNA1H
510	0.00703443	2	22	39.1549	GO:0038083 Peptidyl-tyrosine autophosphorylation	KDR EGFR
511	0.00708694	15	2764	2.33739	GO:0007399 Nervous system development	GSK3B MET EGFR F2 HSP90AA1 MAPK1 NR3C1 BCHE MARK1 CNR1 SIGMAR1 KIT HCN1 OXTR SRC
512	0.00711698	3	90	14.3568	GO:1902893 Regulation of mirna transcription	NR3C1 EGFR TERT
513	0.00713843	15	2767	2.33486	GO:0008104 Protein localization	HSP90AA1 GSK3B MAPK8 PARP1 EGFR TERT F2 CCL5 ALOX5 PLAT CNR1 HCN1 SRC IKBKB SYK
514	0.007319	3	91	14.199	GO:0061614 Mirna transcription	NR3C1 EGFR TERT
515	0.00742399	4	203	8.48677	GO:0034764 Positive regulation of transmembrane transport	KCNH2 F2 TERT ADRB2
516	0.00742399	15	2779	2.32478	GO:0070727 Cellular macromolecule localization	HSP90AA1 GSK3B MAPK8 PARP1 EGFR TERT F2 CCL5 ALOX5 PLAT CNR1 HCN1 SRC IKBKB SYK
517	0.00747313	2	23	37.4525	GO:0002433 Immune response-regulating cell surface receptor signaling pathway involved in phagocytosis	SYK SRC
518	0.00747313	3	92	14.0447	GO:0002437 Inflammatory response to antigenic stimulus	CNR1 SYK SRC
519	0.00747313	2	23	37.4525	GO:0006837 Serotonin transport	CNR1 SYK
520	0.00747313	2	23	37.4525	GO:0032928 Regulation of superoxide anion generation	EGFR SYK
521	0.00747313	2	23	37.4525	GO:0033630 Positive regulation of cell adhesion mediated by integrin	SYK CCL5
522	0.00747313	2	23	37.4525	GO:0038096 Fc-gamma receptor signaling pathway involved in phagocytosis	SYK SRC
523	0.00747313	5	349	6.17054	GO:0070482 Response to oxygen levels	PLAT SLC29A1 TERT OXTR SRC
524	0.00747313	2	23	37.4525	GO:1901550 Regulation of endothelial cell development	IKBKB S1PR3
525	0.00747313	2	23	37.4525	GO:1903140 Regulation of establishment of endothelial barrier	IKBKB S1PR3
526	0.00747974	13	2204	2.54045	GO:0045935 Positive regulation of nucleobase-containing compound metabolic process	IKBKB MET MLX NR3C1 PARP1 EGFR CDK2 ADRB2 SRC KCNH2 MAPK1 TERT HSP90AA1
527	0.00760015	3	93	13.8937	GO:0097581 Lamellipodium organization	HSP90AA1 KIT SRC
528	0.00765776	4	206	8.36318	GO:0002753 Cytoplasmic pattern recognition receptor signaling pathway	MAPK8 PARP1 SRC IKBKB
529	0.00780825	3	94	13.7459	GO:2000243 Positive regulation of reproductive process	OXTR SRC CACNA1H
530	0.00790467	4	208	8.28276	GO:0070665 Positive regulation of leukocyte proliferation	CCL5 KIT SYK MAPK1
531	0.00800319	3	95	13.6012	GO:0018210 Peptidyl-threonine modification	GSK3B MAPK1 MAPK8
532	0.00800319	2	24	35.892	GO:0035162 Embryonic hemopoiesis	KDR KIT
533	0.00800319	2	24	35.892	GO:0042745 Circadian sleep/wake cycle	ADRB1 PARP1
534	0.00800319	4	209	8.24313	GO:0070374 Positive regulation of erk1 and erk2 cascade	EGFR SRC KDR ADRA1A
535	0.00800821	16	3115	2.21228	GO:0009892 Negative regulation of metabolic process	PLAT MLX NR3C1 MARK1 CDK2 KDR PARP1 EGFR TERT F2 ACACB CNR1 ADRA1A SRC GSK3B MET
536	0.00836659	4	212	8.12648	GO:0032869 Cellular response to insulin stimulus	GSK3B PARP1 MAPK1 SRC
537	0.00836659	4	212	8.12648	GO:0120032 Regulation of plasma membrane bounded cell projection assembly	PLD1 HSP90AA1 KIT GSK3B
538	0.00837202	7	735	4.10194	GO:0055086 Nucleobase-containing small molecule metabolic process	IDH1 TK1 ACACB PARP1 MAPK1 SRC ACACA
539	0.00840899	6	538	4.80339	GO:0051052 Regulation of dna metabolic process	PARP1 EGFR CDK2 MAPK1 SRC HSP90AA1
540	0.00840899	6	538	4.80339	GO:0051338 Regulation of transferase activity	HSP90AA1 EGFR F2 SRC ADRB2 GSK3B
541	0.00844923	4	213	8.08833	GO:0050679 Positive regulation of epithelial cell proliferation	EGFR KDR CCR3 CCL5
542	0.00851243	2	25	34.4563	GO:0010460 Positive regulation of heart rate	ADRB1 ADRA1A
543	0.00851243	3	98	13.1848	GO:0010906 Regulation of glucose metabolic process	ACACB NR3C1 SRC
544	0.00851243	2	25	34.4563	GO:0015874 Norepinephrine transport	OXTR ADORA3
545	0.00851243	2	25	34.4563	GO:0030431 Sleep	ADRB1 PARP1
546	0.00851243	3	98	13.1848	GO:0061337 Cardiac conduction	KCNH2 SRC HCN4
547	0.00851243	4	214	8.05054	GO:0062207 Regulation of pattern recognition receptor signaling pathway	MAPK8 PARP1 SRC IKBKB
548	0.00860358	6	542	4.76794	GO:0034329 Cell junction assembly	KDR MARK1 SIGMAR1 OXTR SRC IKBKB
549	0.00861608	4	215	8.01309	GO:0043270 Positive regulation of monoatomic ion transport	KCNH2 F2 CCL5 ADRB2
550	0.0086761	8	960	3.5892	GO:0040007 Growth	EGFR ADRB1 ACACB ADRA1A ADRB2 F2 SRC GSK3B
551	0.00870049	3	99	13.0516	GO:0007589 Body fluid secretion	SLC29A1 EGFR OXTR
552	0.00885392	5	368	5.85195	GO:0044403 Biological process involved in symbiotic interaction	CTSL F2 CCL5 EGFR SRC
553	0.00891814	3	100	12.9211	GO:0015837 Amine transport	CNR1 OXTR ADORA3
554	0.00891814	7	747	4.03605	GO:0070848 Response to growth factor	MAPK1 NR3C1 KDR PARP1 EGFR SRC CCL5
555	0.00894295	8	966	3.5669	GO:0071345 Cellular response to cytokine stimulus	IKBKB KIT CCL5 SRC MAPK1 SYK CCR3 GSK3B
556	0.00898532	8	967	3.56322	GO:0019752 Carboxylic acid metabolic process	ALOX5 ACACB IDH1 ACACA CNR1 KIT SYK SRC
557	0.00900809	2	26	33.1311	GO:0010613 Positive regulation of cardiac muscle hypertrophy	ADRA1A PARP1
558	0.00909841	3	101	12.7932	GO:0006942 Regulation of striated muscle contraction	HSP90AA1 ADRA1A HCN4
559	0.00920405	4	220	7.83098	GO:0071805 Potassium ion transmembrane transport	KCNH2 HCN4 KCNJ1 HCN1
560	0.00957239	5	376	5.72744	GO:0031346 Positive regulation of cell projection organization	HSP90AA1 CNR1 KIT SRC GSK3B
561	0.00957239	3	103	12.5448	GO:2000628 Regulation of mirna metabolic process	NR3C1 EGFR TERT
562	0.00959372	2	27	31.904	GO:0002026 Regulation of the force of heart contraction	ADRB1 ADRA1A
563	0.00959372	2	27	31.904	GO:0014742 Positive regulation of muscle hypertrophy	ADRA1A PARP1
564	0.00959372	2	27	31.904	GO:0016540 Protein autoprocessing	CTSL PARP1
565	0.00959812	5	377	5.71225	GO:0032496 Response to lipopolysaccharide	MAPK8 MAPK1 CNR1 CNR2 SRC
566	0.00959812	5	377	5.71225	GO:0050678 Regulation of epithelial cell proliferation	EGFR ALOX5 KDR CCR3 CCL5
567	0.00983201	4	225	7.65695	GO:0030073 Insulin secretion	CCL5 ALOX5 CNR1 F2
568	0.00983201	4	225	7.65695	GO:0033002 Muscle cell proliferation	CCL5 EGFR TERT SRC
569	0.00995384	3	105	12.3058	GO:0002532 Production of molecular mediator involved in inflammatory response	F2 ALOX5 SYK
570	0.00995384	3	105	12.3058	GO:1903035 Negative regulation of response to wounding	F2 ALOX5 PLAT
571	0.00998034	7	766	3.93593	GO:0001568 Blood vessel development	KDR PRCP ALOX5 MAPK1 TERT SYK CCR3
572	0.0100609	8	989	3.48395	GO:0043436 Oxoacid metabolic process	ALOX5 ACACB IDH1 ACACA CNR1 KIT SYK SRC
573	0.0100654	4	227	7.58949	GO:0050920 Regulation of chemotaxis	KDR CCL5 MAPK1 MET
574	0.0100759	7	768	3.92568	GO:0006897 Endocytosis	MET CTSL EGFR ADRB2 MAPK1 SYK SRC
575	0.0100839	2	28	30.7646	GO:0030194 Positive regulation of blood coagulation	F2 PLAT
576	0.0100839	2	28	30.7646	GO:0042730 Fibrinolysis	F2 PLAT
577	0.0100839	2	28	30.7646	GO:1900048 Positive regulation of hemostasis	F2 PLAT
578	0.0100855	3	106	12.1897	GO:0043500 Muscle adaptation	ACACB ADRA1A PARP1
579	0.0103229	8	995	3.46294	GO:0006082 Organic acid metabolic process	ALOX5 ACACB IDH1 ACACA CNR1 KIT SYK SRC
580	0.0106014	3	108	11.964	GO:0002220 Innate immune response activating cell surface receptor signaling pathway	SYK IKBKB SRC
581	0.0107219	2	29	29.7037	GO:0035767 Endothelial cell chemotaxis	KDR MET
582	0.0107219	2	29	29.7037	GO:0071549 Cellular response to dexamethasone stimulus	EGFR NR3C1
583	0.0108277	3	109	11.8542	GO:0062014 Negative regulation of small molecule metabolic process	ACACB CNR1 PARP1
584	0.0110941	3	110	11.7465	GO:0019218 Regulation of steroid metabolic process	MAPK1 NR3C1 KIT
585	0.0111806	4	235	7.33113	GO:0051098 Regulation of binding	MET MAPK8 TERT GSK3B
586	0.0112208	6	579	4.46325	GO:0001525 Angiogenesis	KDR PRCP ALOX5 TERT SYK CCR3
587	0.0112769	2	30	28.7136	GO:0001945 Lymph vessel development	KDR SYK
588	0.0112769	2	30	28.7136	GO:0002862 Negative regulation of inflammatory response to antigenic stimulus	SYK SRC
589	0.0112769	2	30	28.7136	GO:0034138 Toll-like receptor 3 signaling pathway	SRC IKBKB
590	0.0112769	2	30	28.7136	GO:0061042 Vascular wound healing	ALOX5 KDR
591	0.0112769	2	30	28.7136	GO:0086010 Membrane depolarization during action potential	HCN4 KCNH2
592	0.0112769	2	30	28.7136	GO:1905523 Positive regulation of macrophage migration	CCL5 MAPK1
593	0.0117239	5	399	5.39729	GO:0002237 Response to molecule of bacterial origin	MAPK8 MAPK1 CNR1 CNR2 SRC
594	0.0118467	9	1263	3.06915	GO:0033043 Regulation of organelle organization	GSK3B MET CDK2 ADRB2 MAPK1 SRC KDR PARP1 HSP90AA1
595	0.011956	2	31	27.7873	GO:0008211 Glucocorticoid metabolic process	NR3C1 CACNA1H
596	0.011956	2	31	27.7873	GO:0090322 Regulation of superoxide metabolic process	EGFR SYK
597	0.0119929	4	241	7.14861	GO:0071356 Cellular response to tumor necrosis factor	IKBKB MAPK1 CCL5 SYK
598	0.0119929	3	114	11.3343	GO:2001237 Negative regulation of extrinsic apoptotic signaling pathway	SRC GSK3B TERT
599	0.0122283	5	404	5.33049	GO:0009306 Protein secretion	CCL5 ALOX5 CNR1 EGFR F2
600	0.0122283	5	404	5.33049	GO:0009895 Negative regulation of catabolic process	EGFR ACACB CNR1 ADRA1A MET
601	0.0122327	3	115	11.2357	GO:0051099 Positive regulation of binding	MET TERT GSK3B
602	0.0124469	4	244	7.06072	GO:0008406 Gonad development	KDR IDH1 KIT SRC
603	0.0125072	6	596	4.33594	GO:0002757 Immune response-activating signaling pathway	SYK MAPK8 PARP1 SRC MAPK1 IKBKB
604	0.0125072	2	32	26.919	GO:0010758 Regulation of macrophage chemotaxis	CCL5 MAPK1
605	0.0125072	4	245	7.0319	GO:0031331 Positive regulation of cellular catabolic process	ADRB2 SRC KDR GSK3B
606	0.0125072	5	407	5.2912	GO:0035592 Establishment of protein localization to extracellular region	CCL5 ALOX5 CNR1 EGFR F2
607	0.0125072	2	32	26.919	GO:0050820 Positive regulation of coagulation	F2 PLAT
608	0.0125072	2	32	26.919	GO:2000352 Negative regulation of endothelial cell apoptotic process	KDR TERT
609	0.0132049	2	33	26.1033	GO:0033146 Regulation of intracellular estrogen receptor signaling pathway	PARP1 SRC
610	0.0132049	4	249	6.91893	GO:0045137 Development of primary sexual characteristics	KDR IDH1 KIT SRC
611	0.0132049	5	413	5.21433	GO:0071692 Protein localization to extracellular region	CCL5 ALOX5 CNR1 EGFR F2
612	0.0132357	3	119	10.8581	GO:0072089 Stem cell proliferation	KDR TERT ABCB1
613	0.0132405	6	604	4.27851	GO:0005975 Carbohydrate metabolic process	GSK3B ACACB NR3C1 IDH1 PARP1 SRC
614	0.0133278	6	605	4.27144	GO:0019221 Cytokine-mediated signaling pathway	IKBKB KIT CCL5 SRC SYK CCR3
615	0.0134868	3	120	10.7676	GO:0010586 Mirna metabolic process	NR3C1 EGFR TERT
616	0.0137378	2	34	25.3355	GO:0002431 Fc receptor mediated stimulatory signaling pathway	SYK SRC
617	0.0137378	2	34	25.3355	GO:0006925 Inflammatory cell apoptotic process	CCL5 CTSL
618	0.0137378	2	34	25.3355	GO:0031281 Positive regulation of cyclase activity	MAPK8 ADORA3
619	0.0137378	3	121	10.6786	GO:0034440 Lipid oxidation	ALOX5 ACACB CNR1
620	0.0137378	2	34	25.3355	GO:0036336 Dendritic cell migration	ALOX5 CCL5
621	0.0137378	2	34	25.3355	GO:0050995 Negative regulation of lipid catabolic process	ACACB CNR1
622	0.0137378	3	121	10.6786	GO:0120034 Positive regulation of plasma membrane bounded cell projection assembly	HSP90AA1 KIT GSK3B
623	0.0137378	5	418	5.15196	GO:2001233 Regulation of apoptotic signaling pathway	CTSL SRC PARP1 GSK3B TERT
624	0.014444	3	124	10.4203	GO:0002526 Acute inflammatory response	CNR1 PRCP F2
625	0.014444	2	35	24.6116	GO:0006691 Leukotriene metabolic process	ALOX5 SYK
626	0.014444	2	35	24.6116	GO:0038094 Fc-gamma receptor signaling pathway	SYK SRC
627	0.014444	3	124	10.4203	GO:0043393 Regulation of protein binding	MAPK8 TERT GSK3B
628	0.014444	2	35	24.6116	GO:0046320 Regulation of fatty acid oxidation	ACACB CNR1
629	0.014444	2	35	24.6116	GO:0060603 Mammary gland duct morphogenesis	NR3C1 SRC
630	0.014444	3	124	10.4203	GO:0070555 Response to interleukin-1	CCL5 IKBKB SRC
631	0.0145583	9	1314	2.95003	GO:0060429 Epithelium development	KDR MET SRC MAPK1 NR3C1 EGFR IKBKB S1PR3 GSK3B
632	0.0146927	4	259	6.65179	GO:0044242 Cellular lipid catabolic process	PLD1 ACACB CNR1 IDH1
633	0.014705	3	125	10.3369	GO:0008286 Insulin receptor signaling pathway	GSK3B MAPK1 SRC
634	0.0148499	4	260	6.62621	GO:0045860 Positive regulation of protein kinase activity	HSP90AA1 EGFR SRC ADRB2
635	0.0150316	4	261	6.60082	GO:0007596 Blood coagulation	F2 SYK PLAT SRC
636	0.0150437	2	36	23.928	GO:0006084 Acetyl-coa metabolic process	ACACB ACACA
637	0.0150437	2	36	23.928	GO:0007617 Mating behavior	CNR1 OXTR
638	0.0150613	6	625	4.13476	GO:0030162 Regulation of proteolysis	GSK3B PLAT F2 SRC SYK CDK2
639	0.015517	6	629	4.10846	GO:0040008 Regulation of growth	EGFR ADRB1 ACACB ADRB2 F2 GSK3B
640	0.0155251	3	128	10.0946	GO:0001952 Regulation of cell-matrix adhesion	KDR SRC GSK3B
641	0.0155251	4	264	6.52581	GO:0022604 Regulation of cell morphogenesis	KDR KIT F2 SRC
642	0.0155655	6	630	4.10194	GO:0045785 Positive regulation of cell adhesion	SYK KDR CCL5 ALOX5 SRC GSK3B
643	0.0155862	2	37	23.2813	GO:0001975 Response to amphetamine	OXTR CNR2
644	0.0155862	2	37	23.2813	GO:0002021 Response to dietary excess	ADRB1 ADRB2
645	0.0155862	10	1595	2.70034	GO:0010648 Negative regulation of cell communication	GSK3B SRC MET PARP1 ADRB2 CCL5 BCHE EGFR CNR2 TERT
646	0.0155862	2	37	23.2813	GO:0016486 Peptide hormone processing	CTSL BCHE
647	0.0155862	10	1594	2.70203	GO:0023057 Negative regulation of signaling	GSK3B SRC MET PARP1 ADRB2 CCL5 BCHE EGFR CNR2 TERT
648	0.0155862	2	37	23.2813	GO:0045922 Negative regulation of fatty acid metabolic process	ACACB CNR1
649	0.0155862	2	37	23.2813	GO:0051968 Positive regulation of synaptic transmission glutamatergic	EGFR OXTR
650	0.0156492	3	129	10.0164	GO:0006805 Xenobiotic metabolic process	ABCB1 SLC29A1 BCHE
651	0.0159682	3	130	9.93932	GO:0038127 Erbb signaling pathway	SRC MAPK1 EGFR
652	0.0160033	8	1089	3.16403	GO:0006259 Dna metabolic process	PARP1 TERT HSP90AA1 CDK2 EGFR TK1 SRC MAPK1
653	0.0160177	4	268	6.42841	GO:0007599 Hemostasis	F2 SYK PLAT SRC
654	0.0160177	4	268	6.42841	GO:0034612 Response to tumor necrosis factor	IKBKB MAPK1 CCL5 SYK
655	0.0160177	4	268	6.42841	GO:0050817 Coagulation	F2 SYK PLAT SRC
656	0.0160818	6	637	4.05686	GO:0055080 Monoatomic cation homeostasis	KCNH2 F2 CCL5 MAPK1 CNR1 KDR
657	0.0161784	2	38	22.6686	GO:0045745 Positive regulation of g protein-coupled receptor signaling pathway	F2 CCL5
658	0.0161784	2	38	22.6686	GO:1902745 Positive regulation of lamellipodium organization	HSP90AA1 SRC
659	0.0161784	2	38	22.6686	GO:1904707 Positive regulation of vascular associated smooth muscle cell proliferation	TERT SRC
660	0.0163233	4	270	6.3808	GO:0042593 Glucose homeostasis	ALOX5 SLC29A1 CNR1 PRCP
661	0.0164896	4	271	6.35725	GO:0002573 Myeloid leukocyte differentiation	NR3C1 KIT SRC PARP1
662	0.0164896	4	271	6.35725	GO:0033500 Carbohydrate homeostasis	ALOX5 SLC29A1 CNR1 PRCP
663	0.0167168	3	133	9.71512	GO:0022612 Gland morphogenesis	NR3C1 EGFR SRC
664	0.016874	4	273	6.31068	GO:0042445 Hormone metabolic process	NR3C1 CACNA1H CTSL BCHE
665	0.016874	2	39	22.0874	GO:0050974 Detection of mechanical stimulus involved in sensory perception	KIT BACE1
666	0.0170941	6	647	3.99416	GO:0050801 Monoatomic ion homeostasis	KCNH2 F2 CCL5 MAPK1 CNR1 KDR
667	0.0172417	4	275	6.26478	GO:0032868 Response to insulin	GSK3B PARP1 MAPK1 SRC
668	0.0173009	3	135	9.57119	GO:0030278 Regulation of ossification	ALOX5 MAPK1 ADRB2
669	0.0174133	4	276	6.24208	GO:0032386 Regulation of intracellular transport	GSK3B HSP90AA1 MAPK1 SRC
670	0.0174865	8	1110	3.10417	GO:0044255 Cellular lipid metabolic process	ALOX5 PLD1 ACACB ACACA CNR1 IDH1 EGFR KIT
671	0.0175572	3	136	9.50082	GO:0007265 Ras protein signal transduction	SRC CDK2 PLD1
672	0.0175572	2	40	21.5352	GO:0051385 Response to mineralocorticoid	PARP1 SRC
673	0.0177593	4	278	6.19718	GO:0097529 Myeloid leukocyte migration	CCL5 KIT SYK MAPK1
674	0.0179027	5	454	4.74343	GO:0001503 Ossification	ALOX5 MAPK1 ADRB2 GSK3B EGFR
675	0.0179027	5	454	4.74343	GO:0050727 Regulation of inflammatory response	ALOX5 CNR1 SYK SRC CCL5
676	0.0181277	3	138	9.36312	GO:0001936 Regulation of endothelial cell proliferation	ALOX5 CCR3 KDR
677	0.0181277	3	138	9.36312	GO:0002444 Myeloid leukocyte mediated immunity	F2 SYK KIT
678	0.0181277	3	138	9.36312	GO:2001252 Positive regulation of chromosome organization	CDK2 MAPK1 HSP90AA1
679	0.0181915	9	1374	2.8212	GO:0010628 Positive regulation of gene expression	HSP90AA1 MARK1 KIT SYK SRC PLD1 GSK3B MAPK8 CCL5
680	0.018207	2	41	21.0099	GO:1901889 Negative regulation of cell junction assembly	SRC IKBKB
681	0.0184154	5	458	4.70201	GO:0034762 Regulation of transmembrane transport	KCNJ1 KCNH2 F2 TERT ADRB2
682	0.018847	4	284	6.06625	GO:0006898 Receptor-mediated endocytosis	CTSL EGFR ADRB2 SYK
683	0.018847	5	461	4.67141	GO:0009314 Response to radiation	MAPK8 EGFR PARP1 KIT MAPK10
684	0.018847	4	284	6.06625	GO:0010001 Glial cell differentiation	F2 MAPK1 NR3C1 EGFR
685	0.0189497	2	42	20.5097	GO:0010719 Negative regulation of epithelial to mesenchymal transition	GSK3B MARK1
686	0.0195028	8	1135	3.0358	GO:0034220 Monoatomic ion transmembrane transport	KCNH2 HCN4 KCNJ1 HCN1 CACNA1H F2 ADRB2 ADRA1A
687	0.0195028	6	669	3.86281	GO:0048514 Blood vessel morphogenesis	KDR PRCP ALOX5 TERT SYK CCR3
688	0.0196089	5	466	4.62128	GO:0043549 Regulation of kinase activity	HSP90AA1 EGFR F2 SRC ADRB2
689	0.0197294	2	43	20.0327	GO:0032205 Negative regulation of telomere maintenance	SRC PARP1
690	0.0200308	3	144	8.97299	GO:0034767 Positive regulation of monoatomic ion transmembrane transport	KCNH2 F2 ADRB2
691	0.0200308	3	144	8.97299	GO:0051384 Response to glucocorticoid	NR3C1 BCHE EGFR
692	0.0203913	3	145	8.91111	GO:0061041 Regulation of wound healing	F2 ALOX5 PLAT
693	0.0204307	2	44	19.5774	GO:0042554 Superoxide anion generation	EGFR SYK
694	0.0204307	2	44	19.5774	GO:0045601 Regulation of endothelial cell differentiation	IKBKB S1PR3
695	0.0204307	2	44	19.5774	GO:0045740 Positive regulation of dna replication	EGFR CDK2
696	0.0204307	2	44	19.5774	GO:0061081 Positive regulation of myeloid leukocyte cytokine production involved in immune response	KIT SYK
697	0.0204996	6	678	3.81154	GO:0048589 Developmental growth	ADRB1 ACACB ADRA1A ADRB2 SRC GSK3B
698	0.020577	3	146	8.85008	GO:0035270 Endocrine system development	MAPK1 NR3C1 GSK3B
699	0.020577	3	146	8.85008	GO:0071456 Cellular response to hypoxia	SLC29A1 TERT SRC
700	0.0209117	3	147	8.78987	GO:0039531 Regulation of cytoplasmic pattern recognition receptor signaling pathway	MAPK8 PARP1 SRC
701	0.0209117	3	147	8.78987	GO:0071621 Granulocyte chemotaxis	SYK CCL5 MAPK1
702	0.0210768	2	45	19.1424	GO:0032570 Response to progesterone	OXTR SRC
703	0.0210768	2	45	19.1424	GO:0045022 Early endosome to late endosome transport	MAPK1 SRC
704	0.0210768	2	45	19.1424	GO:0046717 Acid secretion	ACACB HRH2
705	0.0210768	2	45	19.1424	GO:0150052 Regulation of postsynapse assembly	MARK1 SIGMAR1
706	0.0211588	3	148	8.73048	GO:0071902 Positive regulation of protein serine/threonine kinase activity	EGFR SRC ADRB2
707	0.0215612	7	915	3.295	GO:0060284 Regulation of cell development	F2 EGFR KIT SYK IKBKB S1PR3 GSK3B
708	0.0218781	2	46	18.7262	GO:0006739 Nadp metabolic process	IDH1 ACACB
709	0.0218781	2	46	18.7262	GO:0034110 Regulation of homotypic cell-cell adhesion	CCL5 SYK
710	0.0221105	7	920	3.27709	GO:0098662 Inorganic cation transmembrane transport	KCNH2 HCN4 KCNJ1 HCN1 CACNA1H F2 ADRA1A
711	0.0221904	4	301	5.72364	GO:0006260 Dna replication	PARP1 EGFR TK1 CDK2
712	0.0221904	5	484	4.44942	GO:0016055 Wnt signaling pathway	GSK3B MARK1 TERT SRC EGFR
713	0.0221904	3	151	8.55703	GO:0030177 Positive regulation of wnt signaling pathway	TERT SRC EGFR
714	0.0224186	4	302	5.70468	GO:0007548 Sex differentiation	KDR IDH1 KIT SRC
715	0.0224806	3	152	8.50073	GO:0007259 Cell surface receptor signaling pathway via jak-stat	KIT CCL5 F2
716	0.0224806	6	695	3.71831	GO:0090407 Organophosphate biosynthetic process	PLD1 ACACB IDH1 TK1 ACACA PARP1
717	0.0225306	2	47	18.3278	GO:0007595 Lactation	SLC29A1 OXTR
718	0.0225306	2	47	18.3278	GO:0071548 Response to dexamethasone	EGFR NR3C1
719	0.0227515	3	153	8.44517	GO:0032006 Regulation of tor signaling	GSK3B SYK SRC
720	0.0227515	3	153	8.44517	GO:0036294 Cellular response to decreased oxygen levels	SLC29A1 TERT SRC
721	0.0231337	3	154	8.39033	GO:0001890 Placenta development	MAPK1 EGFR PARP1
722	0.0232249	5	491	4.38598	GO:0007005 Mitochondrion organization	HSP90AA1 TERT KDR GSK3B PARP1
723	0.0232249	5	491	4.38598	GO:0072594 Establishment of protein localization to organelle	HSP90AA1 TERT PLAT SYK MAPK8
724	0.0232487	2	48	17.946	GO:0048512 Circadian behavior	ADRB1 PARP1
725	0.0232487	2	48	17.946	GO:0070849 Response to epidermal growth factor	MAPK1 EGFR
726	0.0233897	3	155	8.3362	GO:0008360 Regulation of cell shape	KDR KIT F2
727	0.0235878	4	308	5.59355	GO:0001666 Response to hypoxia	PLAT SLC29A1 TERT SRC
728	0.0238031	6	706	3.66037	GO:0051276 Chromosome organization	TERT HSP90AA1 CDK2 MAPK1 SRC PARP1
729	0.0238031	4	309	5.57545	GO:1903532 Positive regulation of secretion by cell	EGFR SYK F2 OXTR
730	0.0238404	6	707	3.65519	GO:0002521 Leukocyte differentiation	KIT NR3C1 SYK SRC CTSL PARP1
731	0.0238404	6	707	3.65519	GO:0006753 Nucleoside phosphate metabolic process	IDH1 ACACB PARP1 TK1 SRC ACACA
732	0.0238404	4	310	5.55747	GO:0031348 Negative regulation of defense response	ALOX5 PARP1 SYK SRC
733	0.0238404	2	49	17.5797	GO:0042908 Xenobiotic transport	ABCB1 SLC29A1
734	0.0238404	2	49	17.5797	GO:0048246 Macrophage chemotaxis	CCL5 MAPK1
735	0.0238404	2	49	17.5797	GO:0060443 Mammary gland morphogenesis	NR3C1 SRC
736	0.0238404	2	49	17.5797	GO:2000648 Positive regulation of stem cell proliferation	KDR TERT
737	0.0240449	7	941	3.20396	GO:0098655 Monoatomic cation transmembrane transport	KCNH2 HCN4 KCNJ1 HCN1 CACNA1H F2 ADRA1A
738	0.0241848	9	1454	2.66598	GO:0140546 Defense response to symbiont	SYK SRC CCL5 HSP90AA1 MAPK8 PARP1 F2 CFD IKBKB
739	0.0242745	4	312	5.52184	GO:0002221 Pattern recognition receptor signaling pathway	MAPK8 PARP1 SRC IKBKB
740	0.0244099	2	50	17.2281	GO:0007622 Rhythmic behavior	ADRB1 PARP1
741	0.0244099	10	1735	2.48244	GO:0016192 Vesicle-mediated transport	PLD1 MET CTSL EGFR ADRB2 CCL5 MAPK1 SYK SRC KIT
742	0.0244099	2	50	17.2281	GO:0030501 Positive regulation of bone mineralization	ALOX5 ADRB2
743	0.0244099	2	50	17.2281	GO:0033028 Myeloid cell apoptotic process	CCL5 CTSL
744	0.0244099	2	50	17.2281	GO:0033628 Regulation of cell adhesion mediated by integrin	SYK CCL5
745	0.0244099	2	50	17.2281	GO:0045747 Positive regulation of notch signaling pathway	SRC KIT
746	0.0244099	2	50	17.2281	GO:0071526 Semaphorin-plexin signaling pathway	MET KDR
747	0.0244099	2	50	17.2281	GO:1900087 Positive regulation of g1/s transition of mitotic cell cycle	TERT EGFR
748	0.0244099	2	50	17.2281	GO:1905521 Regulation of macrophage migration	CCL5 MAPK1
749	0.02461	6	715	3.6143	GO:0071363 Cellular response to growth factor stimulus	NR3C1 KDR PARP1 EGFR SRC CCL5
750	0.0247172	3	160	8.07569	GO:0030168 Platelet activation	F2 SYK SRC
751	0.0249712	4	316	5.45195	GO:0045765 Regulation of angiogenesis	KDR ALOX5 TERT CCR3
752	0.0250455	3	161	8.02553	GO:0001935 Endothelial cell proliferation	ALOX5 CCR3 KDR
753	0.0250455	3	161	8.02553	GO:0009411 Response to uv	MAPK8 EGFR PARP1
754	0.0250561	2	51	16.8903	GO:0002446 Neutrophil mediated immunity	F2 SYK
755	0.0250561	2	51	16.8903	GO:0030195 Negative regulation of blood coagulation	F2 PLAT
756	0.0250561	2	51	16.8903	GO:0046427 Positive regulation of receptor signaling pathway via jak-stat	KIT F2
757	0.0250561	2	51	16.8903	GO:0071320 Cellular response to camp	HCN4 HCN1
758	0.0251013	5	506	4.25597	GO:0016032 Viral process	CTSL CCL5 EGFR GSK3B SRC
759	0.0251225	7	954	3.1603	GO:0045597 Positive regulation of cell differentiation	KIT KDR PARP1 EGFR TERT SYK GSK3B
760	0.0252419	3	162	7.97599	GO:0035051 Cardiocyte differentiation	MAPK1 ADRA1A EGFR
761	0.0254667	4	319	5.40067	GO:0048638 Regulation of developmental growth	ADRB1 ACACB ADRB2 GSK3B
762	0.0256061	3	163	7.92706	GO:0097696 Cell surface receptor signaling pathway via stat	KIT CCL5 F2
763	0.0257477	2	52	16.5655	GO:0031279 Regulation of cyclase activity	MAPK8 ADORA3
764	0.0257477	2	52	16.5655	GO:0098927 Vesicle-mediated transport between endosomal compartments	MAPK1 SRC
765	0.0257477	2	52	16.5655	GO:1900047 Negative regulation of hemostasis	F2 PLAT
766	0.0261369	4	322	5.35036	GO:1901342 Regulation of vasculature development	KDR ALOX5 TERT CCR3
767	0.0261384	1	3	143.568	GO:0002254 Kinin cascade	PRCP
768	0.0261384	1	3	143.568	GO:0002351 Serotonin production involved in inflammatory response	SYK
769	0.0261384	1	3	143.568	GO:0002353 Plasma kallikrein-kinin cascade	PRCP
770	0.0261384	1	3	143.568	GO:0002442 Serotonin secretion involved in inflammatory response	SYK
771	0.0261384	1	3	143.568	GO:0002540 Leukotriene production involved in inflammatory response	ALOX5
772	0.0261384	1	3	143.568	GO:0003064 Regulation of heart rate by hormone	KCNH2
773	0.0261384	3	166	7.7838	GO:0006261 Dna-templated dna replication	PARP1 TK1 CDK2
774	0.0261384	1	3	143.568	GO:0006581 Acetylcholine catabolic process	BCHE
775	0.0261384	1	3	143.568	GO:0015857 Uracil transport	SLC29A1
776	0.0261384	7	971	3.10497	GO:0043066 Negative regulation of apoptotic process	EGFR SRC GSK3B MAPK8 KDR CCL5 TERT
777	0.0261384	1	3	143.568	GO:0043366 Beta selection	SYK
778	0.0261384	1	3	143.568	GO:0046105 Thymidine biosynthetic process	TK1
779	0.0261384	1	3	143.568	GO:0046120 Deoxyribonucleoside biosynthetic process	TK1
780	0.0261384	1	3	143.568	GO:0046126 Pyrimidine deoxyribonucleoside biosynthetic process	TK1
781	0.0261384	4	323	5.33379	GO:0048608 Reproductive structure development	KDR IDH1 KIT SRC
782	0.0261384	3	167	7.73719	GO:0048754 Branching morphogenesis of an epithelial tube	KDR SRC MET
783	0.0261384	1	3	143.568	GO:0061884 Regulation of mini excitatory postsynaptic potential	ADRB2
784	0.0261384	1	3	143.568	GO:0070494 Regulation of thrombin-activated receptor signaling pathway	MET
785	0.0261384	1	3	143.568	GO:0070495 Negative regulation of thrombin-activated receptor signaling pathway	MET
786	0.0261384	1	3	143.568	GO:0071109 Superior temporal gyrus development	GSK3B
787	0.0261384	2	53	16.253	GO:0071622 Regulation of granulocyte chemotaxis	CCL5 MAPK1
788	0.0261384	1	3	143.568	GO:0097195 Pilomotor reflex	ADRA1A
789	0.0261384	1	3	143.568	GO:0097324 Melanocyte migration	KIT
790	0.0261384	1	3	143.568	GO:0098816 Mini excitatory postsynaptic potential	ADRB2
791	0.0261384	1	3	143.568	GO:1901751 Leukotriene a4 metabolic process	ALOX5
792	0.0261384	2	53	16.253	GO:1902743 Regulation of lamellipodium organization	HSP90AA1 SRC
793	0.0261384	1	3	143.568	GO:1903516 Regulation of single strand break repair	PARP1
794	0.0261384	1	3	143.568	GO:1903765 Negative regulation of potassium ion export across plasma membrane	KCNH2
795	0.0261384	1	3	143.568	GO:1903791 Uracil transmembrane transport	SLC29A1
796	0.0261384	1	3	143.568	GO:1903995 Regulation of non-membrane spanning protein tyrosine kinase activity	SRC
797	0.0261384	1	3	143.568	GO:1904082 Pyrimidine nucleobase transmembrane transport	SLC29A1
798	0.0261384	1	3	143.568	GO:1904339 Negative regulation of dopaminergic neuron differentiation	GSK3B
799	0.0261384	1	3	143.568	GO:1904347 Regulation of small intestine smooth muscle contraction	KIT
800	0.0261384	1	3	143.568	GO:1904349 Positive regulation of small intestine smooth muscle contraction	KIT
801	0.0261384	1	3	143.568	GO:1905051 Regulation of base-excision repair	PARP1
802	0.0261384	1	3	143.568	GO:1990637 Response to prolactin	SRC
803	0.0261384	1	3	143.568	GO:2000466 Negative regulation of glycogen (starch) synthase activity	GSK3B
804	0.0261384	1	3	143.568	GO:2000588 Positive regulation of platelet-derived growth factor receptor-beta signaling pathway	SRC
805	0.0261752	2	54	15.952	GO:0002066 Columnar/cuboidal epithelial cell development	SRC GSK3B
806	0.0261752	2	54	15.952	GO:0014075 Response to amine	OXTR CNR2
807	0.0261752	2	54	15.952	GO:0034198 Cellular response to amino acid starvation	MAPK1 MAPK8
808	0.0261752	4	327	5.26855	GO:0034765 Regulation of monoatomic ion transmembrane transport	KCNJ1 KCNH2 F2 ADRB2
809	0.0261752	3	168	7.69114	GO:0051963 Regulation of synapse assembly	MARK1 SIGMAR1 OXTR
810	0.0261752	4	327	5.26855	GO:0061458 Reproductive system development	KDR IDH1 KIT SRC
811	0.0265722	3	169	7.64563	GO:0071453 Cellular response to oxygen levels	SLC29A1 TERT SRC
812	0.0267152	6	740	3.49219	GO:0045596 Negative regulation of cell differentiation	GSK3B MARK1 F2 MAPK1 EGFR S1PR3
813	0.0269392	3	170	7.60065	GO:0010508 Positive regulation of autophagy	ADRB2 KDR GSK3B
814	0.0269792	2	55	15.662	GO:0050819 Negative regulation of coagulation	F2 PLAT
815	0.0274218	7	983	3.06707	GO:0001817 Regulation of cytokine production	HSP90AA1 KIT F2 ALOX5 SYK SRC S1PR3
816	0.0275615	4	333	5.17362	GO:0051047 Positive regulation of secretion	EGFR SYK F2 OXTR
817	0.0276127	3	172	7.51227	GO:0006633 Fatty acid biosynthetic process	ACACB ACACA ALOX5
818	0.0276127	3	172	7.51227	GO:0045766 Positive regulation of angiogenesis	KDR TERT CCR3
819	0.0276127	3	172	7.51227	GO:0050728 Negative regulation of inflammatory response	ALOX5 SYK SRC
820	0.0276316	2	56	15.3823	GO:0030520 Estrogen receptor signaling pathway	PARP1 SRC
821	0.0276316	2	56	15.3823	GO:0032092 Positive regulation of protein binding	TERT GSK3B
822	0.0276316	2	56	15.3823	GO:0042531 Positive regulation of tyrosine phosphorylation of stat protein	CCL5 KIT
823	0.0276316	2	56	15.3823	GO:0071385 Cellular response to glucocorticoid stimulus	NR3C1 EGFR
824	0.0281215	7	990	3.04538	GO:0001816 Cytokine production	HSP90AA1 KIT F2 ALOX5 SYK SRC S1PR3
825	0.0281215	4	336	5.12743	GO:0070663 Regulation of leukocyte proliferation	CCL5 KIT SYK MAPK1
826	0.0281494	2	57	15.1124	GO:0006953 Acute-phase response	CNR1 F2
827	0.0281494	3	174	7.42593	GO:0031929 Tor signaling	GSK3B SYK SRC
828	0.0281494	2	57	15.1124	GO:0035384 Thioester biosynthetic process	ACACB ACACA
829	0.0281494	2	57	15.1124	GO:0048008 Platelet-derived growth factor receptor signaling pathway	PLAT SRC
830	0.0281494	2	57	15.1124	GO:0050982 Detection of mechanical stimulus	KIT BACE1
831	0.0281494	2	57	15.1124	GO:0061028 Establishment of endothelial barrier	IKBKB S1PR3
832	0.0281494	2	57	15.1124	GO:0071616 Acyl-coa biosynthetic process	ACACB ACACA
833	0.0281494	2	57	15.1124	GO:0120178 Steroid hormone biosynthetic process	NR3C1 CACNA1H
834	0.0281494	2	57	15.1124	GO:0140894 Endolysosomal toll-like receptor signaling pathway	SRC IKBKB
835	0.0281494	2	57	15.1124	GO:1904894 Positive regulation of receptor signaling pathway via stat	KIT F2
836	0.0281494	2	57	15.1124	GO:1990928 Response to amino acid starvation	MAPK1 MAPK8
837	0.0281557	5	533	4.04037	GO:0002009 Morphogenesis of an epithelium	NR3C1 KDR EGFR SRC MET
838	0.0282266	8	1250	2.7565	GO:0010629 Negative regulation of gene expression	MARK1 CDK2 KDR TERT F2 SRC GSK3B PLAT
839	0.0282266	3	175	7.38349	GO:1904018 Positive regulation of vasculature development	KDR TERT CCR3
840	0.0282266	3	175	7.38349	GO:2000045 Regulation of g1/s transition of mitotic cell cycle	TERT EGFR CDK2
841	0.0282842	8	1251	2.7543	GO:0045087 Innate immune response	SYK SRC HSP90AA1 MAPK8 PARP1 CFD CCL5 IKBKB
842	0.0288357	2	58	14.8519	GO:0042119 Neutrophil activation	SYK CCL5
843	0.0288357	2	58	14.8519	GO:0050873 Brown fat cell differentiation	ADRB1 ADRB2
844	0.0288357	2	58	14.8519	GO:1904263 Positive regulation of torc1 signaling	SYK SRC
845	0.0288759	3	177	7.30006	GO:0019362 Pyridine nucleotide metabolic process	IDH1 ACACB SRC
846	0.0288759	3	177	7.30006	GO:0046496 Nicotinamide nucleotide metabolic process	IDH1 ACACB SRC
847	0.0288759	3	177	7.30006	GO:0097530 Granulocyte migration	SYK CCL5 MAPK1
848	0.0291746	6	761	3.39582	GO:0055082 Intracellular chemical homeostasis	F2 CCL5 ACACB MAPK1 SLC29A1 CNR1
849	0.0294889	2	59	14.6001	GO:0001954 Positive regulation of cell-matrix adhesion	KDR GSK3B
850	0.0294889	2	59	14.6001	GO:0043303 Mast cell degranulation	SYK KIT
851	0.0294889	2	59	14.6001	GO:0048010 Vascular endothelial growth factor receptor signaling pathway	KDR SRC
852	0.0294889	2	59	14.6001	GO:0060135 Maternal process involved in female pregnancy	CNR1 PARP1
853	0.0294889	2	59	14.6001	GO:0061082 Myeloid leukocyte cytokine production	KIT SYK
854	0.0295307	3	179	7.2185	GO:2001236 Regulation of extrinsic apoptotic signaling pathway	SRC GSK3B TERT
855	0.0299751	4	346	4.97923	GO:0030111 Regulation of wnt signaling pathway	GSK3B TERT SRC EGFR
856	0.0299751	4	346	4.97923	GO:0046394 Carboxylic acid biosynthetic process	ACACB ACACA ALOX5 SYK
857	0.0301777	2	60	14.3568	GO:0031638 Zymogen activation	PLAT CTSL
858	0.0301777	2	60	14.3568	GO:0051480 Regulation of cytosolic calcium ion concentration	F2 CNR1
859	0.0301777	2	60	14.3568	GO:0070169 Positive regulation of biomineral tissue development	ALOX5 ADRB2
860	0.0301777	2	60	14.3568	GO:1901570 Fatty acid derivative biosynthetic process	ALOX5 ACACA
861	0.0301777	2	60	14.3568	GO:1904356 Regulation of telomere maintenance via telomere lengthening	PARP1 HSP90AA1
862	0.0303606	4	348	4.95062	GO:0006959 Humoral immune response	CCL5 F2 ALOX5 CFD
863	0.0304763	10	1830	2.35357	GO:0045893 Positive regulation of dna-templated transcription	IKBKB MET MLX NR3C1 PARP1 EGFR CDK2 ADRB2 KCNH2 TERT
864	0.0305896	4	349	4.93643	GO:0016053 Organic acid biosynthetic process	ACACB ACACA ALOX5 SYK
865	0.0307442	10	1833	2.34972	GO:1902680 Positive regulation of rna biosynthetic process	IKBKB MET MLX NR3C1 PARP1 EGFR CDK2 ADRB2 KCNH2 TERT
866	0.0307839	9	1549	2.50247	GO:0015031 Protein transport	HSP90AA1 GSK3B CCL5 ALOX5 CNR1 EGFR F2 SRC SYK
867	0.0307839	4	350	4.92233	GO:0055074 Calcium ion homeostasis	F2 CCL5 CNR1 KDR
868	0.0308323	2	61	14.1214	GO:0002279 Mast cell activation involved in immune response	SYK KIT
869	0.0308323	3	183	7.06072	GO:0010594 Regulation of endothelial cell migration	PRCP KDR MET
870	0.0308323	2	61	14.1214	GO:0045778 Positive regulation of ossification	ALOX5 ADRB2
871	0.0308582	2	62	13.8937	GO:0002448 Mast cell mediated immunity	SYK KIT
872	0.0308582	1	4	107.676	GO:0002538 Arachidonate metabolite production involved in inflammatory response	ALOX5
873	0.0308582	1	4	107.676	GO:0003025 Regulation of systemic arterial blood pressure by baroreceptor feedback	ADRA1A
874	0.0308582	4	353	4.8805	GO:0006790 Sulfur compound metabolic process	AHCY ACACB IDH1 ACACA
875	0.0308582	2	62	13.8937	GO:0010543 Regulation of platelet activation	SYK F2
876	0.0308582	1	4	107.676	GO:0010701 Positive regulation of norepinephrine secretion	OXTR
877	0.0308582	1	4	107.676	GO:0015854 Guanine transport	SLC29A1
878	0.0308582	1	4	107.676	GO:0015861 Cytidine transport	SLC29A1
879	0.0308582	1	4	107.676	GO:0030592 Dna adp-ribosylation	PARP1
880	0.0308582	1	4	107.676	GO:0033590 Response to cobalamin	EGFR
881	0.0308582	2	62	13.8937	GO:0035094 Response to nicotine	MAPK1 CNR1
882	0.0308582	1	4	107.676	GO:0035340 Inosine transport	SLC29A1
883	0.0308582	1	4	107.676	GO:0035344 Hypoxanthine transport	SLC29A1
884	0.0308582	1	4	107.676	GO:0036215 Response to stem cell factor	KIT
885	0.0308582	1	4	107.676	GO:0036216 Cellular response to stem cell factor stimulus	KIT
886	0.0308582	1	4	107.676	GO:0038109 Kit signaling pathway	KIT
887	0.0308582	2	62	13.8937	GO:0046456 Icosanoid biosynthetic process	ALOX5 SYK
888	0.0308582	1	4	107.676	GO:0048597 Post-embryonic camera-type eye morphogenesis	KDR
889	0.0308582	8	1286	2.67934	GO:0048646 Anatomical structure formation involved in morphogenesis	KDR PRCP ALOX5 MAPK1 TERT SYK CCR3 CACNA1H
890	0.0308582	1	4	107.676	GO:0060309 Elastin catabolic process	CTSL
891	0.0308582	1	4	107.676	GO:0060406 Positive regulation of penile erection	OXTR
892	0.0308582	1	4	107.676	GO:0070668 Positive regulation of mast cell proliferation	KIT
893	0.0308582	1	4	107.676	GO:0071226 Cellular response to molecule of fungal origin	SYK
894	0.0308582	1	4	107.676	GO:0071932 Replication fork reversal	PARP1
895	0.0308582	3	184	7.02234	GO:0072524 Pyridine-containing compound metabolic process	IDH1 ACACB SRC
896	0.0308582	1	4	107.676	GO:0090170 Regulation of golgi inheritance	MAPK1
897	0.0308582	7	1026	2.93852	GO:0098660 Inorganic ion transmembrane transport	KCNH2 HCN4 KCNJ1 HCN1 CACNA1H F2 ADRA1A
898	0.0308582	1	4	107.676	GO:1902947 Regulation of tau-protein kinase activity	HSP90AA1
899	0.0308582	3	184	7.02234	GO:1903034 Regulation of response to wounding	F2 ALOX5 PLAT
900	0.0308582	1	4	107.676	GO:1903716 Guanine transmembrane transport	SLC29A1
901	0.0308582	1	4	107.676	GO:1904178 Negative regulation of adipose tissue development	PARP1
902	0.0308582	2	62	13.8937	GO:1904705 Regulation of vascular associated smooth muscle cell proliferation	TERT SRC
903	0.0308582	1	4	107.676	GO:1904880 Response to hydrogen sulfide	KDR
904	0.0308582	1	4	107.676	GO:1990770 Small intestine smooth muscle contraction	KIT
905	0.0308582	1	4	107.676	GO:1990966 Atp generation from poly-adp-d-ribose	PARP1
906	0.0308582	1	4	107.676	GO:2000481 Positive regulation of camp-dependent protein kinase activity	ADRB2
907	0.0308582	1	4	107.676	GO:2001170 Negative regulation of atp biosynthetic process	PARP1
908	0.0311524	4	356	4.83937	GO:0060562 Epithelial tube morphogenesis	NR3C1 KDR SRC MET
909	0.0314174	4	357	4.82581	GO:1901293 Nucleoside phosphate biosynthetic process	ACACB TK1 ACACA PARP1
910	0.0316676	3	188	6.87293	GO:0001959 Regulation of cytokine-mediated signaling pathway	CCL5 SYK IKBKB
911	0.0318396	9	1570	2.469	GO:0098542 Defense response to other organism	SYK SRC CCL5 HSP90AA1 MAPK8 PARP1 F2 CFD IKBKB
912	0.0319073	6	788	3.27947	GO:0050865 Regulation of cell activation	CCL5 CNR1 SYK CNR2 F2 SRC
913	0.0319856	3	189	6.83657	GO:0007254 Jnk cascade	MAPK8 MAPK10 EGFR
914	0.0319856	3	189	6.83657	GO:0097553 Calcium ion transmembrane import into cytosol	CACNA1H F2 ADRA1A
915	0.0321087	2	64	13.4595	GO:0009395 Phospholipid catabolic process	PLD1 IDH1
916	0.0321087	5	563	3.82508	GO:0051336 Regulation of hydrolase activity	MET CCL5 GSK3B SYK SRC
917	0.0321087	2	64	13.4595	GO:1990874 Vascular associated smooth muscle cell proliferation	TERT SRC
918	0.0322345	3	190	6.80058	GO:0007565 Female pregnancy	OXTR CNR1 PARP1
919	0.0322345	3	190	6.80058	GO:0046718 Symbiont entry into host cell	CTSL EGFR SRC
920	0.0322345	5	564	3.8183	GO:0098771 Inorganic ion homeostasis	KCNH2 F2 CCL5 CNR1 KDR
921	0.0324146	7	1039	2.90176	GO:0000902 Cell morphogenesis	MET KDR EGFR KIT F2 SRC GSK3B
922	0.0325566	3	191	6.76498	GO:0006006 Glucose metabolic process	ACACB NR3C1 SRC
923	0.0325566	3	191	6.76498	GO:0046890 Regulation of lipid biosynthetic process	MAPK1 NR3C1 IDH1
924	0.0325566	5	566	3.8048	GO:0080135 Regulation of cellular response to stress	PARP1 EGFR ALOX5 MAPK1 GSK3B
925	0.0326957	2	65	13.2524	GO:0007004 Telomere maintenance via telomerase	TERT HSP90AA1
926	0.0326957	2	65	13.2524	GO:0030225 Macrophage differentiation	NR3C1 PARP1
927	0.0326957	2	65	13.2524	GO:0042509 Regulation of tyrosine phosphorylation of stat protein	CCL5 KIT
928	0.0335231	6	800	3.23028	GO:0030855 Epithelial cell differentiation	KDR MET SRC IKBKB S1PR3 GSK3B
929	0.0335231	2	66	13.0516	GO:0046824 Positive regulation of nucleocytoplasmic transport	GSK3B HSP90AA1
930	0.0335231	2	66	13.0516	GO:0071384 Cellular response to corticosteroid stimulus	NR3C1 EGFR
931	0.0335231	2	66	13.0516	GO:1902808 Positive regulation of cell cycle g1/s phase transition	TERT EGFR
932	0.0336626	4	367	4.69432	GO:0008202 Steroid metabolic process	MAPK1 NR3C1 KIT CACNA1H
933	0.0340979	3	195	6.62621	GO:0044409 Symbiont entry into host	CTSL EGFR SRC
934	0.0343559	2	67	12.8568	GO:0051893 Regulation of focal adhesion assembly	KDR SRC
935	0.0343559	2	67	12.8568	GO:0090109 Regulation of cell-substrate junction assembly	KDR SRC
936	0.0346814	7	1056	2.85504	GO:0048609 Multicellular organismal reproductive process	OXTR NR3C1 CNR1 EGFR KIT SRC PARP1
937	0.0349	3	197	6.55894	GO:0007219 Notch signaling pathway	SRC KIT S1PR3
938	0.0350821	2	68	12.6678	GO:0036230 Granulocyte activation	SYK CCL5
939	0.0350821	2	68	12.6678	GO:0040014 Regulation of multicellular organism growth	ADRB1 ADRB2
940	0.0350821	2	68	12.6678	GO:0090303 Positive regulation of wound healing	F2 PLAT
941	0.0350821	2	68	12.6678	GO:1905517 Macrophage migration	CCL5 MAPK1
942	0.0350821	2	68	12.6678	GO:2000351 Regulation of endothelial cell apoptotic process	KDR TERT
943	0.0351544	3	198	6.52581	GO:0016241 Regulation of macroautophagy	ADRB2 KDR MAPK8
944	0.0351566	1	5	86.1407	GO:0001992 Regulation of systemic arterial blood pressure by vasopressin	OXTR
945	0.0351566	1	5	86.1407	GO:0002238 Response to molecule of fungal origin	SYK
946	0.0351566	4	374	4.60646	GO:0002429 Immune response-activating cell surface receptor signaling pathway	SYK MAPK1 IKBKB SRC
947	0.0351566	2	69	12.4842	GO:0006278 Rna-templated dna biosynthetic process	TERT HSP90AA1
948	0.0351566	2	70	12.3058	GO:0007260 Tyrosine phosphorylation of stat protein	CCL5 KIT
949	0.0351566	1	5	86.1407	GO:0010641 Positive regulation of platelet-derived growth factor receptor signaling pathway	SRC
950	0.0351566	1	5	86.1407	GO:0014063 Negative regulation of serotonin secretion	CNR1
951	0.0351566	1	5	86.1407	GO:0019064 Fusion of virus membrane with host plasma membrane	CTSL
952	0.0351566	7	1067	2.82561	GO:0030097 Hemopoiesis	KIT NR3C1 KDR SYK SRC CTSL PARP1
953	0.0351566	2	70	12.3058	GO:0030193 Regulation of blood coagulation	F2 PLAT
954	0.0351566	1	5	86.1407	GO:0030809 Negative regulation of nucleotide biosynthetic process	PARP1
955	0.0351566	4	377	4.5698	GO:0031647 Regulation of protein stability	HSP90AA1 TERT SRC MAPK1
956	0.0351566	1	5	86.1407	GO:0032238 Adenosine transport	SLC29A1
957	0.0351566	1	5	86.1407	GO:0033594 Response to hydroxyisoflavone	EGFR
958	0.0351566	1	5	86.1407	GO:0033602 Negative regulation of dopamine secretion	CNR1
959	0.0351566	1	5	86.1407	GO:0035879 Plasma membrane lactate transport	ACACB
960	0.0351566	1	5	86.1407	GO:0039663 Membrane fusion involved in viral entry into host cell	CTSL
961	0.0351566	1	5	86.1407	GO:0043335 Protein unfolding	HSP90AA1
962	0.0351566	2	69	12.4842	GO:0045058 T cell selection	SYK CTSL
963	0.0351566	1	5	86.1407	GO:0045188 Regulation of circadian sleep/wake cycle non-rem sleep	PARP1
964	0.0351566	1	5	86.1407	GO:0046104 Thymidine metabolic process	TK1
965	0.0351566	1	5	86.1407	GO:0046125 Pyrimidine deoxyribonucleoside metabolic process	TK1
966	0.0351566	1	5	86.1407	GO:0046134 Pyrimidine nucleoside biosynthetic process	TK1
967	0.0351566	1	5	86.1407	GO:0046864 Isoprenoid transport	ABCB1
968	0.0351566	1	5	86.1407	GO:0046865 Terpenoid transport	ABCB1
969	0.0351566	2	69	12.4842	GO:0050853 B cell receptor signaling pathway	SYK MAPK1
970	0.0351566	1	5	86.1407	GO:0051867 General adaptation syndrome behavioral process	HCN1
971	0.0351566	3	200	6.46056	GO:0060759 Regulation of response to cytokine stimulus	CCL5 SYK IKBKB
972	0.0351566	3	200	6.46056	GO:0061138 Morphogenesis of a branching epithelium	KDR SRC MET
973	0.0351566	1	5	86.1407	GO:0086046 Membrane depolarization during sa node cell action potential	HCN4
974	0.0351566	1	5	86.1407	GO:0090218 Positive regulation of lipid kinase activity	F2
975	0.0351566	1	5	86.1407	GO:0097211 Cellular response to gonadotropin-releasing hormone	GNRHR
976	0.0351566	1	5	86.1407	GO:0098920 Retrograde trans-synaptic signaling by lipid	CNR1
977	0.0351566	1	5	86.1407	GO:0098921 Retrograde trans-synaptic signaling by endocannabinoid	CNR1
978	0.0351566	1	5	86.1407	GO:0099039 Sphingolipid translocation	ABCB1
979	0.0351566	1	5	86.1407	GO:0099183 Trans-synaptic signaling by bdnf modulating synaptic transmission	PLAT
980	0.0351566	1	5	86.1407	GO:0099552 Trans-synaptic signaling by lipid modulating synaptic transmission	CNR2
981	0.0351566	1	5	86.1407	GO:0099553 Trans-synaptic signaling by endocannabinoid modulating synaptic transmission	CNR2
982	0.0351566	1	5	86.1407	GO:0120041 Positive regulation of macrophage proliferation	MAPK1
983	0.0351566	1	5	86.1407	GO:1900372 Negative regulation of purine nucleotide biosynthetic process	PARP1
984	0.0351566	1	5	86.1407	GO:1900738 Positive regulation of phospholipase c-activating g protein-coupled receptor signaling pathway	F2
985	0.0351566	5	583	3.69386	GO:1903131 Mononuclear cell differentiation	KIT NR3C1 SYK CTSL PARP1
986	0.0351566	1	5	86.1407	GO:1904304 Regulation of gastro-intestinal system smooth muscle contraction	KIT
987	0.0351566	1	5	86.1407	GO:1904306 Positive regulation of gastro-intestinal system smooth muscle contraction	KIT
988	0.0351566	1	5	86.1407	GO:1904502 Regulation of lipophagy	ADRB2
989	0.0351566	1	5	86.1407	GO:1904504 Positive regulation of lipophagy	ADRB2
990	0.0351566	1	5	86.1407	GO:1905098 Negative regulation of guanyl-nucleotide exchange factor activity	MET
991	0.0351566	1	5	86.1407	GO:1905784 Regulation of anaphase-promoting complex-dependent catabolic process	CDK2
992	0.0351566	1	5	86.1407	GO:1990911 Response to psychosocial stress	ADRB2
993	0.0351566	1	5	86.1407	GO:2000465 Regulation of glycogen (starch) synthase activity	GSK3B
994	0.0351566	1	5	86.1407	GO:2001301 Lipoxin biosynthetic process	ALOX5
995	0.0360693	4	382	4.50999	GO:0019058 Viral life cycle	CTSL CCL5 EGFR SRC
996	0.0360693	2	71	12.1325	GO:0033143 Regulation of intracellular steroid hormone receptor signaling pathway	PARP1 SRC
997	0.0368468	4	385	4.47484	GO:0016236 Macroautophagy	ADRB2 KDR MAPK8 SRC
998	0.0368468	2	72	11.964	GO:0030032 Lamellipodium assembly	HSP90AA1 KIT
999	0.0368468	4	385	4.47484	GO:0042063 Gliogenesis	F2 MAPK1 NR3C1 EGFR
1000	0.0368468	2	72	11.964	GO:0150116 Regulation of cell-substrate junction organization	KDR SRC

## Sheet: CC
Gene-Ontology (GO): cellular components
	Enrichment FDR	nGenes	Pathway Genes	Fold Enrichment	Pathway	Genes
1	3.28e-07	20	1786	4.82311	GO:0045202 Synapse	GSK3B ADORA3 PLD1 SIGMAR1 ADRB1 MAPK1 PLAT MET MAPK8 SLC29A1 NR3C1 HRH2 MARK1 CNR1 EGFR HCN1 BACE1 CNR2 SRC S1PR3
2	5.89e-07	23	2605	3.80276	GO:0030054 Cell junction	GSK3B EGFR ADORA3 PLD1 SIGMAR1 SRC ADRB1 MAPK1 PLAT MET MAPK8 SLC29A1 NR3C1 HRH2 MARK1 CNR1 KDR KIT HCN1 OXTR BACE1 CNR2 S1PR3
3	1.03e-06	17	1417	5.16723	GO:0098590 Plasma membrane region	MET EGFR PLD1 ABCB1 SLC29A1 SRC HSP90AA1 MAPK1 CNR1 ADRA1A CTSL SIGMAR1 HCN1 ADRB2 OXTR CNR2 ADORA3
4	1.89e-05	11	670	7.07125	GO:0030425 Dendrite	HRH2 HCN4 HCN1 ADORA3 MARK1 HSP90AA1 BACE1 CNR2 SRC GSK3B MAPK8
5	1.89e-05	11	672	7.05021	GO:0097447 Dendritic tree	HRH2 HCN4 HCN1 ADORA3 MARK1 HSP90AA1 BACE1 CNR2 SRC GSK3B MAPK8
6	3.22e-05	12	902	5.72998	GO:0036477 Somatodendritic compartment	HSP90AA1 HRH2 HCN4 PDE1C HCN1 ADORA3 MARK1 BACE1 CNR2 SRC GSK3B MAPK8
7	3.22e-05	8	329	10.473	GO:0045121 Membrane raft	KDR EGFR SRC MAPK1 IKBKB CNR1 ADRA1A BACE1
8	3.22e-05	8	331	10.4098	GO:0098857 Membrane microdomain	KDR EGFR SRC MAPK1 IKBKB CNR1 ADRA1A BACE1
9	6.57e-05	9	501	7.73719	GO:0045177 Apical part of cell	PLD1 ABCB1 SLC29A1 HSP90AA1 PLAT CTSL EGFR ADRB2 OXTR
10	9.22e-05	12	1030	5.01791	GO:0030141 Secretory granule	ADRB1 PLAT CTSL KIT ADRB2 ALOX5 PLD1 HSP90AA1 MAPK1 PRCP IDH1 CFD
11	9.22e-05	13	1234	4.5374	GO:0099503 Secretory vesicle	ADRB1 PLAT CTSL KIT ADRB2 BACE1 ALOX5 PLD1 HSP90AA1 MAPK1 PRCP IDH1 CFD
12	0.0001	20	2941	2.92896	GO:0031410 Cytoplasmic vesicle	BACE1 ADRB1 PLD1 CDK2 KDR CTSL EGFR SRC HSP90AA1 MAPK1 AHCY PLAT SIGMAR1 KIT SYK ADRB2 ALOX5 PRCP IDH1 CFD
13	0.0001	20	2947	2.923	GO:0097708 Intracellular vesicle	BACE1 ADRB1 PLD1 CDK2 KDR CTSL EGFR SRC HSP90AA1 MAPK1 AHCY PLAT SIGMAR1 KIT SYK ADRB2 ALOX5 PRCP IDH1 CFD
14	0.000136722	8	434	7.93924	GO:0016324 Apical plasma membrane	PLD1 ABCB1 SLC29A1 HSP90AA1 CTSL EGFR ADRB2 OXTR
15	0.000266607	6	227	11.3842	GO:0101002 Ficolin-1-rich granule	ALOX5 HSP90AA1 MAPK1 PRCP IDH1 CFD
16	0.000295188	13	1423	3.93475	GO:0043005 Neuron projection	GSK3B HRH2 HCN4 HCN1 ADORA3 MARK1 HSP90AA1 CNR1 SIGMAR1 BACE1 CNR2 SRC MAPK8
17	0.000386503	5	147	14.6498	GO:1904813 Ficolin-1-rich granule lumen	ALOX5 HSP90AA1 MAPK1 IDH1 CFD
18	0.000429089	9	695	5.57746	GO:0030424 Axon	GSK3B HCN4 HCN1 HSP90AA1 CNR1 SIGMAR1 BACE1 SRC MAPK8
19	0.000429089	7	383	7.87187	GO:0031983 Vesicle lumen	EGFR ALOX5 HSP90AA1 MAPK1 IDH1 BACE1 CFD
20	0.000462583	11	1085	4.36658	GO:0009986 Cell surface	MET CCR3 KCNH2 ABCB1 PLAT EGFR F2 BACE1 HSP90AA1 KDR KIT
21	0.000540398	8	556	6.19718	GO:0005635 Nuclear envelope	ALOX5 MLX ADRA1A PARP1 SIGMAR1 BCHE CDK2 EGFR
22	0.000677585	2	5	172.281	GO:0098855 Hcn channel complex	HCN4 HCN1
23	0.00075649	7	433	6.96288	GO:0043235 Receptor complex	MET KDR EGFR KIT SYK ADRB2 IKBKB
24	0.000885451	8	608	5.66715	GO:0098978 Glutamatergic synapse	GSK3B PLAT MARK1 CNR1 EGFR SIGMAR1 HCN1 SRC
25	0.00104489	16	2449	2.81391	GO:0120025 Plasma membrane bounded cell projection	GSK3B HRH2 HCN4 HCN1 ADORA3 MARK1 EGFR HSP90AA1 MAPK1 CNR1 SIGMAR1 OXTR BACE1 CNR2 SRC MAPK8
26	0.00117708	7	474	6.3606	GO:0097060 Synaptic membrane	CNR1 EGFR SIGMAR1 HCN1 CNR2 SRC ADORA3
27	0.00172779	16	2572	2.67934	GO:0042995 Cell projection	GSK3B HRH2 HCN4 HCN1 ADORA3 MARK1 EGFR HSP90AA1 MAPK1 CNR1 SIGMAR1 OXTR BACE1 CNR2 SRC MAPK8
28	0.0019052	2	9	95.7119	GO:0044294 Dendritic growth cone	HSP90AA1 SRC
29	0.00230523	9	924	4.19517	GO:0000323 Lytic vacuole	PLD1 CTSL BACE1 SRC PRCP PDE1C HSP90AA1 MAPK1 ADRB2
30	0.00230523	9	924	4.19517	GO:0005764 Lysosome	PLD1 CTSL BACE1 SRC PRCP PDE1C HSP90AA1 MAPK1 ADRB2
31	0.00230523	6	382	6.76498	GO:0060205 Cytoplasmic vesicle lumen	ALOX5 HSP90AA1 MAPK1 IDH1 BACE1 CFD
32	0.00262797	22	4571	2.07296	GO:0031982 Vesicle	HSP90AA1 ABCB1 AHCY PLAT CTSL PRCP IDH1 F2 SRC CFD BACE1 ADRB1 PLD1 CDK2 KDR EGFR MAPK1 SIGMAR1 KIT SYK ADRB2 ALOX5
33	0.00278631	6	401	6.44444	GO:0005770 Late endosome	CTSL EGFR BACE1 SRC PLD1 MAPK1
34	0.00334896	11	1441	3.28781	GO:0031967 Organelle envelope	ALOX5 MLX ADRA1A PARP1 SIGMAR1 SRC BCHE CNR1 CDK2 EGFR ACACB
35	0.00382416	2	14	61.5291	GO:0044292 Dendrite terminus	HSP90AA1 SRC
36	0.00448152	9	1033	3.7525	GO:0005773 Vacuole	PLD1 CTSL BACE1 SRC PRCP PDE1C HSP90AA1 MAPK1 ADRB2
37	0.0045038	3	71	18.1987	GO:0005771 Multivesicular body	CTSL EGFR BACE1
38	0.0045038	8	826	4.17146	GO:0098794 Postsynapse	SIGMAR1 GSK3B MET SLC29A1 MARK1 HCN1 CNR2 SRC
39	0.00484873	10	1291	3.3362	GO:0005768 Endosome	BACE1 ADRB1 PLD1 CDK2 KDR CTSL EGFR SRC MAPK1 ADRB2
40	0.00484873	6	461	5.60569	GO:0030139 Endocytic vesicle	PLD1 EGFR SYK HSP90AA1 CTSL ADRB2
41	0.00504172	4	175	9.84466	GO:0030426 Growth cone	HSP90AA1 CNR1 SIGMAR1 SRC
42	0.0054671	4	180	9.57119	GO:0030427 Site of polarized growth	HSP90AA1 CNR1 SIGMAR1 SRC
43	0.00563937	7	668	4.51336	GO:0098793 Presynapse	GSK3B SLC29A1 CNR1 HCN1 BACE1 S1PR3 ADORA3
44	0.00567379	2	19	45.3372	GO:0005641 Nuclear envelope lumen	ALOX5 BCHE
45	0.00619416	5	329	6.54565	GO:0045178 Basal part of cell	MET EGFR SLC29A1 HSP90AA1 PRCP
46	0.0078041	3	92	14.0447	GO:0005901 Caveola	SRC MAPK1 ADRA1A
47	0.0078041	5	350	6.15291	GO:0031965 Nuclear membrane	ALOX5 MLX ADRA1A EGFR SIGMAR1
48	0.00813287	6	531	4.86671	GO:0005769 Early endosome	ADRB1 EGFR BACE1 MAPK1 KDR ADRB2
49	0.00813287	3	95	13.6012	GO:0008076 Voltage-gated potassium channel complex	HCN4 HCN1 KCNH2
50	0.00868172	2	25	34.4563	GO:0071682 Endocytic vesicle lumen	HSP90AA1 CTSL
51	0.0089285	7	745	4.04688	GO:0098797 Plasma membrane protein complex	HCN4 HCN1 CACNA1H KCNH2 SYK IKBKB EGFR
52	0.00977696	5	377	5.71225	GO:0034774 Secretory granule lumen	ALOX5 HSP90AA1 MAPK1 IDH1 CFD
53	0.0101027	3	106	12.1897	GO:0034705 Potassium channel complex	HCN4 HCN1 KCNH2
54	0.0101027	3	106	12.1897	GO:0098685 Schaffer collateral-ca1 synapse	ADRB1 PLAT ADORA3
55	0.0104209	12	2029	2.54729	GO:0005739 Mitochondrion	ACACB IDH1 ACACA HSP90AA1 PARP1 TERT SRC GSK3B MAPK1 MAPK10 NR3C1 CNR1
56	0.0107601	5	392	5.49367	GO:0034702 Monoatomic ion channel complex	HCN4 HCN1 CACNA1H KCNH2 KCNJ1
57	0.0114976	7	795	3.79236	GO:0048471 Perinuclear region of cytoplasm	HSP90AA1 ALOX5 HCN4 SRC PLD1 EGFR KCNH2
58	0.0114976	2	31	27.7873	GO:0098992 Neuronal dense core vesicle	ADRB1 ADRB2
59	0.0117104	4	243	7.08977	GO:0034703 Cation channel complex	HCN4 HCN1 CACNA1H KCNH2
60	0.0158656	3	129	10.0164	GO:0044853 Plasma membrane raft	SRC MAPK1 ADRA1A
61	0.0214638	2	44	19.5774	GO:0031045 Dense core granule	ADRB1 ADRB2
62	0.0214638	4	291	5.92033	GO:0150034 Distal axon	HSP90AA1 CNR1 SIGMAR1 SRC
63	0.0215946	7	907	3.32406	GO:0098552 Side of membrane	CCR3 F2 KDR KIT CNR2 ABCB1 IKBKB
64	0.0233262	5	485	4.44024	GO:0009897 External side of plasma membrane	CCR3 F2 KDR KIT ABCB1
65	0.0252543	4	310	5.55747	GO:0009925 Basal plasma membrane	MET EGFR SLC29A1 HSP90AA1
66	0.0273153	1	3	143.568	GO:0016507 Mitochondrial fatty acid beta-oxidation multienzyme complex	ACACB
67	0.0273153	1	3	143.568	GO:0031379 Rna-directed rna polymerase complex	TERT
68	0.0273153	1	3	143.568	GO:0036125 Fatty acid beta-oxidation multienzyme complex	ACACB
69	0.0273153	5	515	4.18159	GO:0043025 Neuronal cell body	HSP90AA1 PDE1C BACE1 CNR2 SRC
70	0.0273153	1	3	143.568	GO:0097124 Cyclin a2-cdk2 complex	CDK2
71	0.0273153	1	3	143.568	GO:0097134 Cyclin e1-cdk2 complex	CDK2
72	0.0273153	1	3	143.568	GO:1902737 Dendritic filopodium	SRC
73	0.0282382	4	331	5.20488	GO:0005788 Endoplasmic reticulum lumen	BCHE F2 MAPK1 BACE1
74	0.0298835	3	175	7.38349	GO:0009898 Cytoplasmic side of plasma membrane	KIT CNR2 IKBKB
75	0.0298835	7	996	3.02703	GO:0070161 Anchoring junction	EGFR MAPK1 KDR SIGMAR1 KIT OXTR SRC
76	0.0317798	5	545	3.95141	GO:1902495 Transmembrane transporter complex	HCN4 HCN1 CACNA1H KCNH2 KCNJ1
77	0.0340167	1	4	107.676	GO:1902937 Inward rectifier potassium channel complex	KCNH2
78	0.0371215	3	193	6.69488	GO:0042734 Presynaptic membrane	CNR1 HCN1 ADORA3
79	0.0372155	3	195	6.62621	GO:0000781 Chromosome telomeric region	PARP1 TERT CDK2
80	0.0372155	5	573	3.75832	GO:1990351 Transporter complex	HCN4 HCN1 CACNA1H KCNH2 KCNJ1
81	0.0403751	1	5	86.1407	GO:0019815 B cell receptor complex	SYK
82	0.0405598	5	590	3.65003	GO:0044297 Cell body	HSP90AA1 PDE1C BACE1 CNR2 SRC
83	0.0426676	3	208	6.21207	GO:0070820 Tertiary granule	PLD1 PRCP IDH1
84	0.0435555	1	6	71.784	GO:0036021 Endolysosome lumen	CTSL
85	0.0435555	1	6	71.784	GO:0097180 Serine protease inhibitor complex	PLAT
86	0.0435555	1	6	71.784	GO:0097226 Sperm mitochondrial sheath	HSP90AA1
87	0.0435555	1	6	71.784	GO:0097441 Basal dendrite	MAPK8
88	0.0435555	1	6	71.784	GO:0097443 Sorting endosome	KDR
89	0.0435555	1	6	71.784	GO:0097487 Multivesicular body internal vesicle	EGFR
90	0.0435555	1	6	71.784	GO:0098591 External side of apical plasma membrane	ABCB1
91	0.0435774	3	217	5.95443	GO:0005775 Vacuolar lumen	HSP90AA1 MAPK1 CTSL
92	0.0468979	3	224	5.76835	GO:0098562 Cytoplasmic side of membrane	KIT CNR2 IKBKB
93	0.0469631	18	4675	1.65832	GO:0005576 Extracellular region	ALOX5 HSP90AA1 ABCB1 AHCY PLAT BCHE CTSL PRCP IDH1 F2 SRC CFD CCL5 KIT MET KDR EGFR MAPK1
94	0.0469631	15	3619	1.78518	GO:0005615 Extracellular space	ALOX5 HSP90AA1 ABCB1 AHCY PLAT BCHE CTSL PRCP IDH1 F2 SRC CFD CCL5 KIT EGFR
95	0.0548924	1	8	53.838	GO:0097179 Protease inhibitor complex	PLAT
96	0.0610412	1	9	47.856	GO:0000805 X chromosome	CDK2
97	0.0615706	8	1493	2.30786	GO:0098796 Membrane protein complex	HCN4 HCN1 CACNA1H KCNH2 SYK KCNJ1 IKBKB EGFR
98	0.0724386	3	271	4.76794	GO:0031968 Organelle outer membrane	CNR1 SIGMAR1 ACACB
99	0.0726976	3	273	4.73301	GO:0019867 Outer membrane	CNR1 SIGMAR1 ACACB
100	0.0726976	2	107	8.05054	GO:0032587 Ruffle membrane	EGFR SRC
101	0.0734592	1	12	35.892	GO:0008385 Ikappab kinase complex	IKBKB
102	0.0734592	3	278	4.64788	GO:0016323 Basolateral plasma membrane	SLC29A1 EGFR HSP90AA1
103	0.0734592	1	12	35.892	GO:0019814 Immunoglobulin complex	SYK
104	0.0734592	1	12	35.892	GO:0030877 Beta-catenin destruction complex	GSK3B
105	0.0734592	1	12	35.892	GO:0035631 Cd40 receptor complex	IKBKB
106	0.0734592	1	12	35.892	GO:1904090 Peptidase inhibitor complex	PLAT
107	0.0763788	2	114	7.55621	GO:0031970 Organelle envelope lumen	ALOX5 BCHE
108	0.0773027	1	13	33.1311	GO:0032476 Polyprenyl diphosphate synthase complex	PGGT1B
109	0.0773027	1	13	33.1311	GO:0098981 Cholinergic synapse	PLD1
110	0.077932	2	117	7.36246	GO:0030669 Clathrin-coated endocytic vesicle membrane	EGFR ADRB2
111	0.0781366	1	14	30.7646	GO:0000782 Telomere cap complex	TERT
112	0.0781366	1	14	30.7646	GO:0000783 Nuclear telomere cap complex	TERT
113	0.0781366	1	14	30.7646	GO:0005786 Signal recognition particle endoplasmic reticulum targeting	PLAT
114	0.0781366	1	14	30.7646	GO:0032009 Early phagosome	SYK
115	0.0781366	2	120	7.1784	GO:0043202 Lysosomal lumen	HSP90AA1 CTSL
116	0.0781366	1	14	30.7646	GO:0048500 Signal recognition particle	PLAT
117	0.0822055	1	15	28.7136	GO:0042583 Chromaffin granule	CTSL
118	0.0822055	1	15	28.7136	GO:0140445 Chromosome telomeric repeat region	TERT
119	0.085892	2	130	6.62621	GO:0042470 Melanosome	HSP90AA1 AHCY
120	0.085892	2	130	6.62621	GO:0048770 Pigment granule	HSP90AA1 AHCY
121	0.085892	1	16	26.919	GO:1990909 Wnt signalosome	GSK3B
122	0.0892726	1	17	25.3355	GO:0042101 T cell receptor complex	SYK
123	0.0892726	2	134	6.42841	GO:0045334 Clathrin-coated endocytic vesicle	EGFR ADRB2
124	0.0935546	1	18	23.928	GO:0097524 Sperm plasma membrane	HSP90AA1
125	0.0949179	10	2352	1.83122	GO:0005783 Endoplasmic reticulum	SIGMAR1 KDR CNR2 PLD1 AHCY BCHE EGFR F2 BACE1 MAPK1
126	0.0949179	10	2349	1.83356	GO:0070062 Extracellular exosome	HSP90AA1 ABCB1 AHCY PLAT CTSL PRCP IDH1 F2 SRC CFD
127	0.0976829	3	339	3.81154	GO:0045211 Postsynaptic membrane	SIGMAR1 HCN1 CNR2
128	0.0976829	2	144	5.982	GO:0072562 Blood microparticle	BCHE F2
129	0.0977183	1	20	21.5352	GO:0031143 Pseudopodium	MAPK1
130	0.0977183	10	2383	1.8074	GO:0043230 Extracellular organelle	HSP90AA1 ABCB1 AHCY PLAT CTSL PRCP IDH1 F2 SRC CFD
131	0.0977183	10	2383	1.8074	GO:0065010 Extracellular membrane-bounded organelle	HSP90AA1 ABCB1 AHCY PLAT CTSL PRCP IDH1 F2 SRC CFD
132	0.0977183	10	2382	1.80816	GO:1903561 Extracellular vesicle	HSP90AA1 ABCB1 AHCY PLAT CTSL PRCP IDH1 F2 SRC CFD
133	0.110823	1	23	18.7262	GO:0005697 Telomerase holoenzyme complex	TERT
134	0.112403	3	366	3.53036	GO:0061695 Transferase complex transferring phosphorus-containing groups	IKBKB CDK2 TERT
135	0.1138	1	24	17.946	GO:0099091 Postsynaptic specialization intracellular component	SRC
136	0.122234	2	169	5.09709	GO:1902554 Serine/threonine protein kinase complex	IKBKB CDK2
137	0.122661	3	383	3.37366	GO:0031253 Cell projection membrane	EGFR HSP90AA1 SRC
138	0.124248	2	172	5.00818	GO:0001650 Fibrillar center	KIT ACACA
139	0.126244	2	175	4.92233	GO:0005766 Primary lysosome	MAPK1 PRCP
140	0.126244	2	175	4.92233	GO:0042582 Azurophil granule	MAPK1 PRCP
141	0.134325	8	1884	1.82889	GO:0005794 Golgi apparatus	BACE1 PLD1 KDR CTSL ADRB2 MAPK1 EGFR F2
142	0.134325	1	30	14.3568	GO:0044295 Axonal growth cone	HSP90AA1
143	0.134325	2	183	4.70714	GO:1902911 Protein kinase complex	IKBKB CDK2
144	0.136719	1	31	13.8937	GO:0036019 Endolysosome	CTSL
145	0.138104	2	188	4.58195	GO:0030665 Clathrin-coated vesicle membrane	EGFR ADRB2
146	0.142247	2	192	4.4865	GO:0031256 Leading edge membrane	EGFR SRC
147	0.142248	1	33	13.0516	GO:0000803 Sex chromosome	CDK2
148	0.14413	2	195	4.41747	GO:0001726 Ruffle	EGFR SRC
149	0.150047	5	990	2.17527	GO:1990234 Transferase complex	IKBKB CDK2 PGGT1B TERT ACACB
150	0.151563	1	36	11.964	GO:0005640 Nuclear outer membrane	SIGMAR1
151	0.153927	2	205	4.20199	GO:0098802 Plasma membrane signaling receptor complex	SYK IKBKB
152	0.154896	3	442	2.92333	GO:0098687 Chromosomal region	PARP1 TERT CDK2
153	0.158736	3	448	2.88418	GO:0062023 Collagen-containing extracellular matrix	CTSL F2 HSP90AA1
154	0.162239	1	40	10.7676	GO:0031904 Endosome lumen	CTSL
155	0.162239	1	40	10.7676	GO:0048787 Presynaptic active zone membrane	HCN1
156	0.165043	1	41	10.505	GO:0043596 Nuclear replication fork	PARP1
157	0.173731	4	751	2.29403	GO:0010008 Endosome membrane	EGFR PLD1 ADRB2 BACE1
158	0.17805	1	45	9.57119	GO:0002102 Podosome	SRC
159	0.185982	2	237	3.63463	GO:0005741 Mitochondrial outer membrane	CNR1 ACACB
160	0.185982	3	490	2.63696	GO:0005925 Focal adhesion	EGFR MAPK1 SRC
161	0.187088	1	49	8.78987	GO:0009295 Nucleoid	TERT
162	0.187088	1	49	8.78987	GO:0042645 Mitochondrial nucleoid	TERT
163	0.187088	1	49	8.78987	GO:0098686 Hippocampal mossy fiber to ca3 synapse	BACE1
164	0.188647	3	500	2.58422	GO:0030055 Cell-substrate junction	EGFR MAPK1 SRC
165	0.188647	1	50	8.61407	GO:0043209 Myelin sheath	HSP90AA1
166	0.190777	1	51	8.44517	GO:0005891 Voltage-gated calcium channel complex	CACNA1H
167	0.193039	4	802	2.14815	GO:0005813 Centrosome	GSK3B CDK2 MAPK1 NR3C1
168	0.193039	2	250	3.44563	GO:0032993 Protein-dna complex	TERT PARP1
169	0.193039	2	250	3.44563	GO:0098858 Actin-based cell projection	OXTR SRC
170	0.196534	1	55	7.83098	GO:0001673 Male germ cell nucleus	CDK2
171	0.196534	1	55	7.83098	GO:0005782 Peroxisomal matrix	IDH1
172	0.196534	1	54	7.97599	GO:0031234 Extrinsic component of cytoplasmic side of plasma membrane	CNR2
173	0.196534	1	55	7.83098	GO:0031907 Microbody lumen	IDH1

## Sheet: MF
Gene-Ontology (GO): Molecular Functions
	Enrichment FDR	nGenes	Pathway Genes	Fold Enrichment	Pathway	Genes
1	1.34e-09	23	1817	5.45195	GO:0030554 Adenyl nucleotide binding	HSP90AA1 ABCB1 MARK1 HCN1 ACACB GSK3B MAPK1 IKBKB MET MAPK8 MAPK10 CDK2 KDR IDH1 HCN4 PARP1 EGFR KCNJ1 KIT SYK TK1 SRC ACACA
2	1.15e-08	17	1024	7.15035	GO:0016772 Transferase activity transferring phosphorus-containing groups	IKBKB KDR SYK SRC GSK3B MAPK1 MET MAPK8 MAPK10 MARK1 CDK2 EGFR KIT TK1 TERT CCL5 PARP1
3	1.15e-08	21	1718	5.26471	GO:0032559 Adenyl ribonucleotide binding	HSP90AA1 ABCB1 MARK1 HCN1 ACACB GSK3B MAPK1 IKBKB MET MAPK8 MAPK10 CDK2 KDR HCN4 EGFR KCNJ1 KIT SYK TK1 SRC ACACA
4	1.34e-08	14	636	9.4809	GO:0004672 Protein kinase activity	IKBKB KDR SYK SRC GSK3B MAPK1 MET MAPK8 MAPK10 MARK1 CDK2 EGFR KIT CCL5
5	1.34e-08	23	2202	4.49872	GO:0017076 Purine nucleotide binding	HSP90AA1 ABCB1 MARK1 HCN1 ACACB GSK3B MAPK1 IKBKB MET MAPK8 MAPK10 CDK2 KDR IDH1 HCN4 PARP1 EGFR KCNJ1 KIT SYK TK1 SRC ACACA
6	3.46e-08	15	839	7.7003	GO:0016301 Kinase activity	IKBKB KDR SYK SRC GSK3B MAPK1 MET MAPK8 MAPK10 MARK1 CDK2 EGFR KIT TK1 CCL5
7	4.49e-08	23	2380	4.16226	GO:0000166 Nucleotide binding	HSP90AA1 ABCB1 MARK1 HCN1 ACACB GSK3B MAPK1 IKBKB MET MAPK8 MAPK10 CDK2 KDR IDH1 HCN4 PARP1 EGFR KCNJ1 KIT SYK TK1 SRC ACACA
8	4.56e-08	23	2398	4.13102	GO:1901265 Nucleoside phosphate binding	HSP90AA1 ABCB1 MARK1 HCN1 ACACB GSK3B MAPK1 IKBKB MET MAPK8 MAPK10 CDK2 KDR IDH1 HCN4 PARP1 EGFR KCNJ1 KIT SYK TK1 SRC ACACA
9	5.16e-08	14	751	8.0291	GO:0016773 Phosphotransferase activity alcohol group as acceptor	IKBKB KDR SYK SRC GSK3B MAPK1 MET MAPK8 MAPK10 MARK1 CDK2 EGFR KIT CCL5
10	5.16e-08	23	2428	4.07998	GO:0042802 Identical protein binding	HSP90AA1 IKBKB PARP1 TERT ADRB2 MAPK1 NR3C1 HCN1 KCNH2 ACACB MET MLX BCHE CNR1 KDR IDH1 HCN4 EGFR SIGMAR1 KIT TK1 CCL5 ACACA
11	8.85e-08	23	2521	3.92947	GO:0097367 Carbohydrate derivative binding	HSP90AA1 ABCB1 MARK1 HCN1 F2 ACACB GSK3B MAPK1 IKBKB MET MAPK8 MAPK10 CDK2 KDR HCN4 EGFR KCNJ1 KIT SYK TK1 SRC ACACA CTSL
12	9.32e-08	23	2539	3.90161	GO:1901363 Heterocyclic compound binding	HSP90AA1 ABCB1 MARK1 HCN1 ACACB GSK3B MAPK1 IKBKB MET MAPK8 MAPK10 CDK2 KDR IDH1 HCN4 PARP1 EGFR KCNJ1 KIT SYK TK1 SRC ACACA
13	9.45e-08	19	1673	4.89143	GO:0005524 Atp binding	HSP90AA1 ABCB1 MARK1 ACACB GSK3B MAPK1 IKBKB MET MAPK8 MAPK10 CDK2 KDR EGFR KCNJ1 KIT SYK TK1 SRC ACACA
14	9.49e-08	21	2102	4.30294	GO:0032555 Purine ribonucleotide binding	HSP90AA1 ABCB1 MARK1 HCN1 ACACB GSK3B MAPK1 IKBKB MET MAPK8 MAPK10 CDK2 KDR HCN4 EGFR KCNJ1 KIT SYK TK1 SRC ACACA
15	1.02e-07	21	2119	4.26842	GO:0032553 Ribonucleotide binding	HSP90AA1 ABCB1 MARK1 HCN1 ACACB GSK3B MAPK1 IKBKB MET MAPK8 MAPK10 CDK2 KDR HCN4 EGFR KCNJ1 KIT SYK TK1 SRC ACACA
16	4.52e-07	6	72	35.892	GO:0097110 Scaffold protein binding	IKBKB SRC KCNH2 HSP90AA1 SYK CACNA1H
17	7.21e-07	22	2624	3.61108	GO:0140096 Catalytic activity acting on a protein	IKBKB KDR SYK SRC GSK3B MAPK1 PLAT MET MAPK8 MAPK10 MARK1 CDK2 CTSL PRCP PARP1 EGFR KIT PGGT1B F2 BACE1 CCL5 CFD
18	1.88e-06	19	2052	3.988	GO:0035639 Purine ribonucleoside triphosphate binding	HSP90AA1 ABCB1 MARK1 ACACB GSK3B MAPK1 IKBKB MET MAPK8 MAPK10 CDK2 KDR EGFR KCNJ1 KIT SYK TK1 SRC ACACA
19	4.69e-06	21	2671	3.38629	GO:0043168 Anion binding	HSP90AA1 ABCB1 MARK1 KCNJ1 HCN1 ACACB GSK3B MAPK1 IKBKB MET MAPK8 MAPK10 CDK2 KDR HCN4 EGFR KIT SYK TK1 SRC ACACA
20	6.48e-06	18	2007	3.86281	GO:0038023 Signaling receptor activity	ADRB1 MET GNRHR NR3C1 HRH2 CNR1 ADRA1A KDR EGFR KIT ADRB2 OXTR CCR3 CNR2 S1PR3 ADORA3 F2 SIGMAR1
21	6.48e-06	18	2007	3.86281	GO:0060089 Molecular transducer activity	ADRB1 MET GNRHR NR3C1 HRH2 CNR1 ADRA1A KDR EGFR KIT ADRB2 OXTR CCR3 CNR2 S1PR3 ADORA3 F2 SIGMAR1
22	1.9e-05	16	1705	4.04179	GO:0004888 Transmembrane signaling receptor activity	ADRB1 MET GNRHR HRH2 CNR1 ADRA1A KDR EGFR KIT ADRB2 OXTR CCR3 CNR2 S1PR3 ADORA3 SIGMAR1
23	2.22e-05	9	466	8.31831	GO:0004674 Protein serine/threonine kinase activity	IKBKB GSK3B MAPK1 MAPK8 MAPK10 MARK1 CDK2 SYK EGFR
24	3.56e-05	3	11	117.465	GO:0004935 Adrenergic receptor activity	ADRB1 ADRA1A ADRB2
25	3.61e-05	6	162	15.952	GO:0004713 Protein tyrosine kinase activity	KDR SYK SRC MET EGFR KIT
26	4.2e-05	4	41	42.0199	GO:0008227 G protein-coupled amine receptor activity	ADRB1 HRH2 ADRA1A ADRB2
27	9.15e-05	12	1085	4.76354	GO:0004930 G protein-coupled receptor activity	ADRB1 GNRHR HRH2 CNR1 ADRA1A ADRB2 OXTR CCR3 CNR2 S1PR3 ADORA3 SIGMAR1
28	0.000124383	3	17	76.0065	GO:0004707 Map kinase activity	MAPK8 MAPK10 MAPK1
29	0.000133162	10	762	5.65228	GO:0019901 Protein kinase binding	NR3C1 EGFR SYK SRC HSP90AA1 GSK3B IKBKB MAPK8 PARP1 BACE1
30	0.000148596	17	2296	3.18901	GO:0019899 Enzyme binding	HSP90AA1 MAPK1 NR3C1 PARP1 EGFR KIT SYK ADRB2 SRC KCNH2 GSK3B ABCB1 IKBKB MET MAPK8 BACE1 BCHE
31	0.000152654	10	780	5.52184	GO:0042803 Protein homodimerization activity	HSP90AA1 IKBKB PARP1 TERT ADRB2 KCNH2 MLX IDH1 KIT CCL5
32	0.000167193	18	2592	2.991	GO:0016740 Transferase activity	IKBKB KDR SYK SRC GSK3B MAPK1 MET MAPK8 MAPK10 MARK1 CDK2 PARP1 EGFR KIT PGGT1B TK1 TERT CCL5
33	0.000167193	6	222	11.6406	GO:0019902 Phosphatase binding	HSP90AA1 MAPK1 EGFR SYK MET MAPK8
34	0.000189319	12	1193	4.33231	GO:0046983 Protein dimerization activity	HSP90AA1 IKBKB ADRA1A PARP1 TERT ADRB2 MLX ADRB1 KCNH2 IDH1 KIT CCL5
35	0.000195038	2	3	287.136	GO:0004705 Jun kinase activity	MAPK8 MAPK10
36	0.000195038	2	3	287.136	GO:0004949 Cannabinoid receptor activity	CNR2 CNR1
37	0.000247581	4	70	24.6116	GO:0004714 Transmembrane receptor protein tyrosine kinase activity	MET KDR EGFR KIT
38	0.000247581	10	843	5.10918	GO:0019900 Kinase binding	NR3C1 EGFR SYK SRC HSP90AA1 GSK3B IKBKB MAPK8 PARP1 BACE1
39	0.000266697	7	372	8.10464	GO:0106310 Protein serine kinase activity	GSK3B MAPK1 IKBKB MAPK8 MAPK10 MARK1 CDK2
40	0.00033166	5	155	13.8937	GO:0022843 Voltage-gated monoatomic cation channel activity	KCNH2 HCN4 KCNJ1 HCN1 CACNA1H
41	0.000341994	2	4	215.352	GO:0003989 Acetyl-coa carboxylase activity	ACACB ACACA
42	0.000451172	5	167	12.8953	GO:0005178 Integrin binding	EGFR KDR SYK SRC S1PR3
43	0.00054267	2	5	172.281	GO:0004939 Beta-adrenergic receptor activity	ADRB1 ADRB2
44	0.000551114	4	89	19.3575	GO:0019199 Transmembrane receptor protein kinase activity	MET KDR EGFR KIT
45	0.000724403	4	96	17.946	GO:0051219 Phosphoprotein binding	MAPK1 SYK PLAT SRC
46	0.000759823	5	190	11.3343	GO:0005244 Voltage-gated monoatomic ion channel activity	KCNH2 HCN4 KCNJ1 HCN1 CACNA1H
47	0.000820441	5	194	11.1006	GO:0022832 Voltage-gated channel activity	KCNH2 HCN4 KCNJ1 HCN1 CACNA1H
48	0.000997085	4	106	16.253	GO:0005249 Voltage-gated potassium channel activity	KCNH2 HCN4 KCNJ1 HCN1
49	0.000997085	2	7	123.058	GO:0016421 Coa carboxylase activity	ACACB ACACA
50	0.00127541	2	8	107.676	GO:0016885 Ligase activity forming carbon-carbon bonds	ACACB ACACA
51	0.00127541	3	44	29.3662	GO:0048156 Tau protein binding	HSP90AA1 GSK3B MARK1
52	0.00135275	6	351	7.36246	GO:0031625 Ubiquitin protein ligase binding	PARP1 KCNH2 HSP90AA1 GSK3B ABCB1 EGFR
53	0.00139868	3	46	28.0894	GO:0042169 Sh2 domain binding	KIT SYK SRC
54	0.0015464	2	9	95.7119	GO:0005222 Intracellularly camp-activated cation channel activity	HCN4 HCN1
55	0.00167592	6	369	7.00331	GO:0044389 Ubiquitin-like protein ligase binding	PARP1 KCNH2 HSP90AA1 GSK3B ABCB1 EGFR
56	0.00199055	4	132	13.0516	GO:0005267 Potassium channel activity	KCNH2 HCN4 KCNJ1 HCN1
57	0.00219308	2	11	78.3098	GO:0005221 Intracellularly cyclic nucleotide-activated monoatomic cation channel activity	HCN4 HCN1
58	0.00219308	2	11	78.3098	GO:0043855 Cyclic nucleotide-activated monoatomic ion channel activity	HCN4 HCN1
59	0.00249541	4	142	12.1325	GO:0099094 Ligand-gated monoatomic cation channel activity	KCNH2 KCNJ1 HCN4 HCN1
60	0.00293113	5	269	8.00565	GO:0033218 Amide binding	ADRB2 ACACB OXTR BACE1 BCHE
61	0.00294843	2	13	66.2621	GO:0120283 Protein serine/threonine kinase binding	MAPK8 BACE1
62	0.00440854	12	1772	2.91673	GO:0005102 Signaling receptor binding	SYK SRC CCL5 F2 HSP90AA1 EGFR OXTR ADRB1 IKBKB PLAT KDR S1PR3
63	0.00440854	4	168	10.2549	GO:0019903 Protein phosphatase binding	HSP90AA1 EGFR MET MAPK8
64	0.00463714	4	171	10.0749	GO:0015079 Potassium ion transmembrane transporter activity	KCNH2 HCN4 KCNJ1 HCN1
65	0.00588661	6	483	5.35036	GO:0046873 Metal ion transmembrane transporter activity	KCNH2 HCN4 KCNJ1 HCN1 CACNA1H SLC29A1
66	0.00747024	4	196	8.78987	GO:0015276 Ligand-gated monoatomic ion channel activity	KCNH2 KCNJ1 HCN4 HCN1
67	0.00763998	4	198	8.70108	GO:0022834 Ligand-gated channel activity	KCNH2 KCNJ1 HCN4 HCN1
68	0.0077288	2	22	39.1549	GO:0005248 Voltage-gated sodium channel activity	HCN4 HCN1
69	0.00801057	5	347	6.20611	GO:0022836 Gated channel activity	KCNH2 HCN4 KCNJ1 HCN1 CACNA1H
70	0.0082108	2	23	37.4525	GO:0050321 Tau-protein kinase activity	GSK3B MARK1
71	0.00869549	5	356	6.04921	GO:0005261 Monoatomic cation channel activity	KCNH2 HCN4 KCNJ1 HCN1 CACNA1H
72	0.00869549	2	24	35.892	GO:0043274 Phospholipase binding	SYK SRC
73	0.00885874	3	98	13.1848	GO:0001540 Amyloid-beta binding	ADRB2 BACE1 BCHE
74	0.00885874	3	97	13.3207	GO:0008081 Phosphoric diester hydrolase activity	PLD1 PDE1C CCL5
75	0.00885874	2	25	34.4563	GO:0016004 Phospholipase activator activity	SRC CCL5
76	0.00885874	2	25	34.4563	GO:0030552 Camp binding	HCN1 HCN4
77	0.00885874	3	98	13.1848	GO:0042562 Hormone binding	EGFR NR3C1 OXTR
78	0.010203	5	377	5.71225	GO:0042277 Peptide binding	GNRHR OXTR ADRB2 BACE1 BCHE
79	0.0107895	2	28	30.7646	GO:0005242 Inward rectifier potassium channel activity	KCNH2 KCNJ1
80	0.0109037	4	229	7.52321	GO:0008236 Serine-type peptidase activity	PLAT F2 PRCP CFD
81	0.0112858	2	29	29.7037	GO:0060229 Lipase activator activity	SRC CCL5
82	0.0113283	4	233	7.39405	GO:0017171 Serine hydrolase activity	PLAT F2 PRCP CFD
83	0.011783	2	30	28.7136	GO:0005217 Intracellularly ligand-gated monoatomic ion channel activity	HCN4 HCN1
84	0.0146255	6	608	4.25037	GO:0050839 Cell adhesion molecule binding	IDH1 EGFR SRC KDR SYK S1PR3
85	0.0156214	2	35	24.6116	GO:0030296 Protein tyrosine kinase activator activity	EGFR CCL5
86	0.0188521	14	2779	2.16979	GO:0016787 Hydrolase activity	PLD1 AHCY PLAT BCHE CTSL PRCP PDE1C F2 HSP90AA1 BACE1 CCL5 ALOX5 ABCB1 CFD
87	0.0188948	2	39	22.0874	GO:0030551 Cyclic nucleotide binding	HCN1 HCN4
88	0.0190956	6	648	3.988	GO:0008134 Transcription factor binding	PARP1 TERT SRC GSK3B MLX NR3C1
89	0.0204526	5	457	4.71229	GO:0004175 Endopeptidase activity	PLAT CTSL F2 BACE1 CFD
90	0.0211287	2	42	20.5097	GO:0030331 Nuclear estrogen receptor binding	PARP1 SRC
91	0.0214299	3	142	9.09937	GO:0042826 Histone deacetylase binding	PARP1 HSP90AA1 MAPK8
92	0.0217952	6	672	3.84557	GO:0022890 Inorganic cation transmembrane transporter activity	KCNH2 HCN4 KCNJ1 HCN1 CACNA1H SLC29A1
93	0.0226568	3	146	8.85008	GO:0019838 Growth factor binding	EGFR KIT KDR
94	0.0240149	5	481	4.47717	GO:0005216 Monoatomic ion channel activity	KCNH2 HCN4 KCNJ1 HCN1 CACNA1H
95	0.0246502	6	694	3.72366	GO:0008233 Peptidase activity	PLAT CTSL PRCP F2 BACE1 CFD
96	0.0254558	2	48	17.946	GO:0001784 Phosphotyrosine residue binding	MAPK1 SYK
97	0.0254558	2	48	17.946	GO:0051879 Hsp90 protein binding	NR3C1 KDR
98	0.0259392	6	706	3.66037	GO:0019904 Protein domain specific binding	HSP90AA1 KIT SYK SRC ADRB1 CDK2
99	0.026313	1	3	143.568	GO:0004051 Arachidonate 5-lipoxygenase activity	ALOX5
100	0.026313	1	3	143.568	GO:0004104 Cholinesterase activity	BCHE
101	0.026313	1	3	143.568	GO:0004117 Calmodulin-activated dual specificity 3-prime,5-prime-cyclic-gmp 3-prime,5-prime-cyclic-amp phosphodiesterase activity	PDE1C
102	0.026313	2	50	17.2281	GO:0004715 Non-membrane spanning protein tyrosine kinase activity	SYK SRC
103	0.026313	1	3	143.568	GO:0004937 Alpha1-adrenergic receptor activity	ADRA1A
104	0.026313	1	3	143.568	GO:0005006 Epidermal growth factor receptor activity	EGFR
105	0.026313	2	51	16.8903	GO:0005272 Sodium channel activity	HCN4 HCN1
106	0.026313	6	713	3.62444	GO:0008324 Monoatomic cation transmembrane transporter activity	KCNH2 HCN4 KCNJ1 HCN1 CACNA1H SLC29A1
107	0.026313	1	3	143.568	GO:0008384 Ikappab kinase activity	IKBKB
108	0.026313	1	3	143.568	GO:0015210 Uracil transmembrane transporter activity	SLC29A1
109	0.026313	1	3	143.568	GO:0032554 Purine deoxyribonucleotide binding	HSP90AA1
110	0.026313	1	3	143.568	GO:0032557 Pyrimidine ribonucleotide binding	HSP90AA1
111	0.026313	1	3	143.568	GO:0036403 Arachidonate 8(s)-lipoxygenase activity	ALOX5
112	0.026313	1	3	143.568	GO:0046623 Sphingolipid floppase activity	ABCB1
113	0.026313	1	3	143.568	GO:0048101 Calmodulin-activated 3-prime,5-prime-cyclic-gmp phosphodiesterase activity	PDE1C
114	0.026313	1	3	143.568	GO:0051021 Gdp-dissociation inhibitor binding	HSP90AA1
115	0.026313	1	3	143.568	GO:0051022 Rho gdp-dissociation inhibitor binding	HSP90AA1
116	0.026313	1	3	143.568	GO:0099579 G protein-coupled neurotransmitter receptor activity involved in regulation of postsynaptic membrane potential	ADRB1
117	0.026313	1	3	143.568	GO:0140805 Nad+-protein-serine adp-ribosyltransferase activity	PARP1
118	0.0280759	3	172	7.51227	GO:0015081 Sodium ion transmembrane transporter activity	SLC29A1 HCN4 HCN1
119	0.0297641	9	1525	2.54186	GO:0044877 Protein-containing complex binding	HSP90AA1 CTSL PARP1 EGFR SRC KDR SYK ADRB2 S1PR3
120	0.0303009	5	542	3.97328	GO:0015267 Channel activity	KCNH2 HCN4 KCNJ1 HCN1 CACNA1H
121	0.0303009	5	542	3.97328	GO:0022803 Passive transmembrane transporter activity	KCNH2 HCN4 KCNJ1 HCN1 CACNA1H
122	0.0303009	2	59	14.6001	GO:0051287 Nad binding	IDH1 PARP1
123	0.0305982	1	4	107.676	GO:0005415 Nucleoside:sodium symporter activity	SLC29A1
124	0.0305982	1	4	107.676	GO:0015208 Guanine transmembrane transporter activity	SLC29A1
125	0.0305982	1	4	107.676	GO:0015212 Cytidine transmembrane transporter activity	SLC29A1
126	0.0305982	1	4	107.676	GO:0015389 Pyrimidine- and adenosine-specific:sodium symporter activity	SLC29A1
127	0.0305982	1	4	107.676	GO:0015391 Nucleobase:monoatomic cation symporter activity	SLC29A1
128	0.0305982	1	4	107.676	GO:0032552 Deoxyribonucleotide binding	HSP90AA1
129	0.0305982	1	4	107.676	GO:0033265 Choline binding	BCHE
130	0.0305982	1	4	107.676	GO:0038085 Vascular endothelial growth factor binding	KDR
131	0.0305982	2	61	14.1214	GO:0045309 Protein phosphorylated amino acid binding	MAPK1 SYK
132	0.0305982	1	4	107.676	GO:0048408 Epidermal growth factor binding	EGFR
133	0.0305982	1	4	107.676	GO:0070053 Thrombospondin receptor activity	F2
134	0.0305982	1	4	107.676	GO:0140294 Nad dna adp-ribosyltransferase activity	PARP1
135	0.0312871	4	358	4.81233	GO:0045296 Cadherin binding	IDH1 EGFR SRC KDR
136	0.03368	1	5	86.1407	GO:0001609 G protein-coupled adenosine receptor activity	ADORA3
137	0.03368	1	5	86.1407	GO:0004052 Arachidonate 12(s)-lipoxygenase activity	ALOX5
138	0.03368	1	5	86.1407	GO:0004185 Serine-type carboxypeptidase activity	PRCP
139	0.03368	1	5	86.1407	GO:0004448 Isocitrate dehydrogenase [nad(p)+] activity	IDH1
140	0.03368	1	5	86.1407	GO:0004630 Phospholipase d activity	PLD1
141	0.03368	1	5	86.1407	GO:0009374 Biotin binding	ACACB
142	0.03368	1	5	86.1407	GO:0015207 Adenine transmembrane transporter activity	SLC29A1
143	0.03368	1	5	86.1407	GO:0015211 Purine nucleoside transmembrane transporter activity	SLC29A1
144	0.03368	6	812	3.18254	GO:0015318 Inorganic molecular entity transmembrane transporter activity	KCNH2 HCN4 KCNJ1 HCN1 CACNA1H SLC29A1
145	0.03368	1	5	86.1407	GO:0019103 Pyrimidine nucleotide binding	HSP90AA1
146	0.03368	1	5	86.1407	GO:0019136 Deoxynucleoside kinase activity	TK1
147	0.03368	1	5	86.1407	GO:0031694 Alpha-2a adrenergic receptor binding	ADRB1
148	0.03368	4	371	4.64371	GO:0046982 Protein heterodimerization activity	IKBKB ADRA1A ADRB1 MLX
149	0.03368	1	5	86.1407	GO:0051380 Norepinephrine binding	ADRB2
150	0.03368	4	376	4.58195	GO:0061629 Rna polymerase ii-specific dna-binding transcription factor binding	PARP1 SRC GSK3B MLX
151	0.03368	1	5	86.1407	GO:0099530 G protein-coupled receptor activity involved in regulation of postsynaptic membrane potential	ADRB1
152	0.03368	1	5	86.1407	GO:0140807 Nad+-protein-glutamate adp-ribosyltransferase activity	PARP1
153	0.0371893	3	211	6.12375	GO:0004252 Serine-type endopeptidase activity	PLAT F2 CFD
154	0.0371893	1	6	71.784	GO:0004661 Protein geranylgeranyltransferase activity	PGGT1B
155	0.0371893	1	6	71.784	GO:0004936 Alpha-adrenergic receptor activity	ADRA1A
156	0.0371893	1	6	71.784	GO:0004969 Histamine receptor activity	HRH2
157	0.0371893	6	843	3.06551	GO:0015075 Monoatomic ion transmembrane transporter activity	KCNH2 HCN4 KCNJ1 HCN1 CACNA1H SLC29A1
158	0.0371893	1	6	71.784	GO:0015213 Uridine transmembrane transporter activity	SLC29A1
159	0.0371893	1	6	71.784	GO:0015272 Atp-activated inward rectifier potassium channel activity	KCNJ1
160	0.0371893	1	6	71.784	GO:0030298 Receptor signaling protein tyrosine kinase activator activity	CCL5
161	0.0371893	1	6	71.784	GO:0035033 Histone deacetylase regulator activity	MAPK8
162	0.0371893	1	6	71.784	GO:0071253 Connexin binding	SRC
163	0.0371893	1	6	71.784	GO:0090555 Phosphatidylethanolamine flippase activity	ABCB1
164	0.0371893	1	6	71.784	GO:0140806 Nad+-protein-aspartate adp-ribosyltransferase activity	PARP1
165	0.0371893	1	6	71.784	GO:1990239 Steroid hormone binding	NR3C1
166	0.0416304	1	7	61.5291	GO:0003720 Telomerase activity	TERT
167	0.0416304	1	7	61.5291	GO:0005000 Vasopressin receptor activity	OXTR
168	0.0416304	1	7	61.5291	GO:0005021 Vascular endothelial growth factor receptor activity	KDR
169	0.0416304	1	7	61.5291	GO:0005350 Pyrimidine nucleobase transmembrane transporter activity	SLC29A1
170	0.0416304	1	7	61.5291	GO:0030235 Nitric-oxide synthase regulator activity	HSP90AA1
171	0.0416304	1	7	61.5291	GO:0030911 Tpr domain binding	HSP90AA1
172	0.0416304	3	229	5.64241	GO:0052689 Carboxylic ester hydrolase activity	PLD1 BCHE CCL5
173	0.0454633	6	902	2.86499	GO:0008289 Lipid binding	NR3C1 MARK1 KCNJ1 F2 PLD1 S1PR3
174	0.0463721	2	89	9.67873	GO:0005546 Phosphatidylinositol-4,5-bisphosphate binding	MARK1 KCNJ1
175	0.046381	1	8	53.838	GO:0015214 Pyrimidine nucleoside transmembrane transporter activity	SLC29A1
176	0.046381	1	8	53.838	GO:0090554 Phosphatidylcholine floppase activity	ABCB1
177	0.0478039	3	244	5.29554	GO:0000287 Magnesium ion binding	MARK1 IDH1 CDK2
178	0.048242	2	92	9.36312	GO:0051117 Atpase binding	EGFR SRC
179	0.0501257	1	9	47.856	GO:0003964 Rna-directed dna polymerase activity	TERT
180	0.0501257	1	9	47.856	GO:0004985 G protein-coupled opioid receptor activity	SIGMAR1
181	0.0501257	1	9	47.856	GO:0008318 Protein prenyltransferase activity	PGGT1B
182	0.0501257	1	9	47.856	GO:0019206 Nucleoside kinase activity	TK1
183	0.0501257	1	9	47.856	GO:0038036 Sphingosine-1-phosphate receptor activity	S1PR3
184	0.0553296	1	10	43.0704	GO:0005345 Purine nucleobase transmembrane transporter activity	SLC29A1
185	0.0573143	2	103	8.36318	GO:0030594 Neurotransmitter receptor activity	HRH2 ADRB1
186	0.0585654	1	11	39.1549	GO:0005337 Nucleoside transmembrane transporter activity	SLC29A1
187	0.0585654	1	11	39.1549	GO:0008239 Dipeptidyl-peptidase activity	PRCP
188	0.0585654	1	11	39.1549	GO:0008353 Rna polymerase ii ctd heptapeptide repeat kinase activity	MAPK1
189	0.0585654	1	11	39.1549	GO:0015205 Nucleobase transmembrane transporter activity	SLC29A1
190	0.0585654	7	1248	2.41581	GO:0022857 Transmembrane transporter activity	KCNH2 ABCB1 SLC29A1 HCN4 KCNJ1 HCN1 CACNA1H
191	0.0585654	1	11	39.1549	GO:0034056 Estrogen response element binding	NR3C1
192	0.0615608	1	12	35.892	GO:0008179 Adenylate cyclase binding	ADRB2
193	0.0615608	1	12	35.892	GO:0031726 Ccr1 chemokine receptor binding	CCL5
194	0.0615608	1	12	35.892	GO:0031730 Ccr5 chemokine receptor binding	CCL5
195	0.0615608	1	12	35.892	GO:0070008 Serine-type exopeptidase activity	PRCP
196	0.0615608	1	12	35.892	GO:0140537 Transcription regulator activator activity	PARP1
197	0.0615608	1	12	35.892	GO:1902282 Voltage-gated potassium channel activity involved in ventricular cardiac muscle cell action potential repolarization	KCNH2
198	0.0615608	1	12	35.892	GO:1990459 Transferrin receptor binding	IKBKB
199	0.0656209	1	13	33.1311	GO:0070700 Bmp receptor binding	SRC
200	0.0656209	1	13	33.1311	GO:0099528 G protein-coupled neurotransmitter receptor activity	ADRB1
201	0.0656209	1	13	33.1311	GO:0140333 Glycerophospholipid flippase activity	ABCB1
202	0.0660083	3	291	4.44024	GO:0035091 Phosphatidylinositol binding	MARK1 KCNJ1 PLD1
203	0.0661043	2	117	7.36246	GO:1902936 Phosphatidylinositol bisphosphate binding	MARK1 KCNJ1
204	0.0675633	2	119	7.23872	GO:0004620 Phospholipase activity	PLD1 CCL5
205	0.0675633	1	14	30.7646	GO:0017154 Semaphorin receptor activity	MET
206	0.0675633	1	14	30.7646	GO:0034236 Protein kinase a catalytic subunit binding	GSK3B
207	0.0675633	1	14	30.7646	GO:0034452 Dynactin binding	GSK3B
208	0.0675633	1	14	30.7646	GO:0035325 Toll-like receptor binding	SYK
209	0.0675633	1	14	30.7646	GO:0086008 Voltage-gated potassium channel activity involved in cardiac muscle cell action potential repolarization	KCNH2
210	0.0675633	1	14	30.7646	GO:1901338 Catecholamine binding	ADRB2
211	0.0677978	7	1321	2.28231	GO:0140677 Molecular function activator activity	MET CTSL CCL5 EGFR F2 SRC PARP1
212	0.0706256	1	15	28.7136	GO:0008242 Omega peptidase activity	BACE1
213	0.0706256	1	15	28.7136	GO:0008331 High voltage-gated calcium channel activity	CACNA1H
214	0.0706256	1	15	28.7136	GO:0008559 Abc-type xenobiotic transporter activity	ABCB1
215	0.0706256	4	527	3.2691	GO:0140297 Dna-binding transcription factor binding	PARP1 SRC GSK3B MLX
216	0.0738741	1	16	26.919	GO:0004708 Map kinase kinase activity	MAPK10
217	0.0738741	1	16	26.919	GO:0015562 Efflux transmembrane transporter activity	ABCB1
218	0.0738741	1	16	26.919	GO:0140327 Flippase activity	ABCB1
219	0.0738741	1	16	26.919	GO:0140328 Floppase activity	ABCB1
220	0.0774953	7	1372	2.19747	GO:0005215 Transporter activity	KCNH2 ABCB1 SLC29A1 HCN4 KCNJ1 HCN1 CACNA1H
221	0.0776928	1	17	25.3355	GO:0045125 Bioactive lipid receptor activity	S1PR3
222	0.0814328	1	18	23.928	GO:0008525 Phosphatidylcholine transporter activity	ABCB1
223	0.0814328	1	18	23.928	GO:0031690 Adrenergic receptor binding	ADRB1
224	0.0850963	2	142	6.06625	GO:0030295 Protein kinase activator activity	EGFR CCL5
225	0.0850963	1	19	22.6686	GO:0046624 Sphingolipid transporter activity	ABCB1
226	0.0879107	1	20	21.5352	GO:0030297 Transmembrane receptor protein tyrosine kinase activator activity	EGFR
227	0.0879107	2	146	5.90005	GO:0044325 Transmembrane transporter binding	HSP90AA1 SRC
228	0.0879107	1	20	21.5352	GO:0048019 Receptor antagonist activity	CCL5
229	0.0879107	1	20	21.5352	GO:0070182 Dna polymerase binding	HSP90AA1
230	0.088306	2	147	5.85991	GO:0016922 Nuclear receptor binding	PARP1 SRC
231	0.0889984	2	148	5.82032	GO:0016298 Lipase activity	PLD1 CCL5
232	0.0898477	1	21	20.5097	GO:0004659 Prenyltransferase activity	PGGT1B
233	0.0898477	1	21	20.5097	GO:0005326 Neurotransmitter transmembrane transporter activity	SLC29A1
234	0.0898477	1	21	20.5097	GO:0008656 Cysteine-type endopeptidase activator activity involved in apoptotic process	CTSL
235	0.0898477	2	150	5.74272	GO:0019209 Kinase activator activity	EGFR CCL5
236	0.0913679	2	152	5.66715	GO:0031072 Heat shock protein binding	NR3C1 KDR
237	0.0932263	1	22	19.5774	GO:0005158 Insulin receptor binding	SRC
238	0.0957377	1	23	18.7262	GO:0004115 3-prime,5-prime-cyclic-amp phosphodiesterase activity	PDE1C
239	0.0957377	1	23	18.7262	GO:0004993 G protein-coupled serotonin receptor activity	HRH2
240	0.0957377	1	23	18.7262	GO:0016500 Protein-hormone receptor activity	GNRHR
241	0.0957377	1	23	18.7262	GO:0047555 3-prime,5-prime-cyclic-gmp phosphodiesterase activity	PDE1C
242	0.0960576	17	4951	1.47889	GO:0043169 Cation binding	ADRB2 ALOX5 MARK1 IDH1 PARP1 TK1 ACACB NR3C1 BCHE CDK2 PDE1C KIT PGGT1B TERT F2 CACNA1H ACACA
243	0.0973633	1	24	17.946	GO:0016493 C-c chemokine receptor activity	CCR3
244	0.0973633	1	24	17.946	GO:0016505 Peptidase activator activity involved in apoptotic process	CTSL
245	0.0973633	2	161	5.35036	GO:0016779 Nucleotidyltransferase activity	TERT PARP1
246	0.0973633	1	24	17.946	GO:0070300 Phosphatidic acid binding	MARK1
247	0.0973633	10	2457	1.75297	GO:0098772 Molecular function regulator activity	MET CTSL CCL5 HSP90AA1 EGFR ADRB2 F2 SRC PARP1 MAPK8
248	0.0996911	1	25	17.2281	GO:0017025 Tbp-class protein binding	NR3C1
249	0.0996911	1	25	17.2281	GO:0019957 C-c chemokine binding	CCR3
250	0.0996911	1	25	17.2281	GO:0035173 Histone kinase activity	CDK2
251	0.0996911	1	25	17.2281	GO:0070696 Transmembrane receptor protein serine/threonine kinase binding	SRC
252	0.101937	1	26	16.5655	GO:0004114 3-prime,5-prime-cyclic-nucleotide phosphodiesterase activity	PDE1C
253	0.101937	1	26	16.5655	GO:0004709 Map kinase kinase kinase activity	EGFR
254	0.101937	1	26	16.5655	GO:0070034 Telomerase rna binding	TERT
255	0.101937	1	26	16.5655	GO:0070412 R-smad binding	PARP1
256	0.102711	2	170	5.0671	GO:0019955 Cytokine binding	CCR3 KIT
257	0.102913	1	27	15.952	GO:0001637 G protein-coupled chemoattractant receptor activity	CCR3
258	0.102913	1	27	15.952	GO:0003950 Nad+-protein poly-adp-ribosyltransferase activity	PARP1
259	0.102913	1	27	15.952	GO:0004950 Chemokine receptor activity	CCR3
260	0.102913	1	27	15.952	GO:0016702 Oxidoreductase activity acting on single donors with incorporation of molecular oxygen incorporation of two atoms of oxygen	ALOX5
261	0.102913	1	27	15.952	GO:0140326 Atpase-coupled intramembrane lipid transporter activity	ABCB1
262	0.102913	1	27	15.952	GO:0140994 Rna polymerase ii ctd heptapeptide repeat modifying activity	MAPK1
263	0.103098	2	173	4.97923	GO:0002020 Protease binding	KIT GSK3B
264	0.105001	1	28	15.3823	GO:0004112 Cyclic-nucleotide phosphodiesterase activity	PDE1C
265	0.105001	1	28	15.3823	GO:0016701 Oxidoreductase activity acting on single donors with incorporation of molecular oxygen	ALOX5
266	0.105001	1	28	15.3823	GO:1990404 Nad+-protein adp-ribosyltransferase activity	PARP1
267	0.107417	1	29	14.8519	GO:0004435 Phosphatidylinositol phospholipase c activity	CCL5
268	0.107417	1	29	14.8519	GO:0005251 Delayed rectifier potassium channel activity	KCNH2
269	0.107417	1	29	14.8519	GO:0046875 Ephrin receptor binding	SRC
270	0.108635	4	658	2.61826	GO:0008047 Enzyme activator activity	CTSL EGFR SRC CCL5
271	0.109369	1	30	14.3568	GO:0004190 Aspartic-type endopeptidase activity	BACE1
272	0.109369	1	30	14.3568	GO:0004693 Cyclin-dependent protein serine/threonine kinase activity	CDK2
273	0.109369	1	30	14.3568	GO:0097472 Cyclin-dependent protein kinase activity	CDK2
274	0.109662	3	405	3.1904	GO:0042578 Phosphoric ester hydrolase activity	PLD1 PDE1C CCL5
275	0.11046	1	31	13.8937	GO:0003707 Nuclear steroid receptor activity	NR3C1
276	0.11046	1	31	13.8937	GO:0033612 Receptor serine/threonine kinase binding	SRC
277	0.11046	1	31	13.8937	GO:0035255 Ionotropic glutamate receptor binding	OXTR
278	0.11046	1	31	13.8937	GO:0051059 Nf-kappab binding	GSK3B
279	0.11046	1	31	13.8937	GO:0070001 Aspartic-type peptidase activity	BACE1
280	0.112285	1	32	13.4595	GO:0001968 Fibronectin binding	CTSL
281	0.112285	1	32	13.4595	GO:0004629 Phospholipase c activity	CCL5
282	0.112285	1	32	13.4595	GO:0034061 Dna polymerase activity	TERT
283	0.112285	1	32	13.4595	GO:0070003 Threonine-type peptidase activity	BACE1
284	0.112417	2	190	4.53372	GO:1901981 Phosphatidylinositol phosphate binding	MARK1 KCNJ1
285	0.11445	1	33	13.0516	GO:0042910 Xenobiotic transmembrane transporter activity	ABCB1
286	0.11445	1	33	13.0516	GO:0097718 Disordered domain specific binding	HSP90AA1
287	0.116968	2	196	4.39494	GO:0016874 Ligase activity	ACACB ACACA
288	0.116968	1	34	12.6678	GO:0019956 Chemokine binding	CCR3
289	0.119856	1	35	12.3058	GO:0030332 Cyclin binding	CDK2
290	0.129243	1	38	11.3343	GO:0043394 Proteoglycan binding	CTSL
291	0.135273	1	40	10.7676	GO:0042162 Telomeric dna binding	TERT
292	0.136191	2	216	3.988	GO:0005516 Calmodulin binding	EGFR PDE1C
293	0.140272	1	42	10.2549	GO:0034062 5-prime-3-prime rna polymerase activity	TERT
294	0.140272	1	42	10.2549	GO:0097747 Rna polymerase activity	TERT
295	0.14514	1	44	9.78872	GO:0001046 Core promoter sequence-specific dna binding	NR3C1
296	0.14514	1	44	9.78872	GO:0001530 Lipopolysaccharide binding	F2
297	0.14514	1	44	9.78872	GO:0030547 Signaling receptor inhibitor activity	CCL5
298	0.14679	1	45	9.57119	GO:0019205 Nucleobase-containing compound kinase activity	TK1
299	0.14679	1	45	9.57119	GO:0043028 Cysteine-type endopeptidase regulator activity involved in apoptotic process	CTSL
300	0.14679	1	45	9.57119	GO:0140662 Atp-dependent protein folding chaperone	HSP90AA1
301	0.148891	1	46	9.36312	GO:0005245 Voltage-gated calcium channel activity	CACNA1H
302	0.148891	1	46	9.36312	GO:0140303 Intramembrane lipid transporter activity	ABCB1
303	0.150957	1	47	9.16391	GO:0001223 Transcription coactivator binding	TERT
304	0.150957	1	47	9.16391	GO:0004712 Protein serine/threonine/tyrosine kinase activity	MAPK10
305	0.156513	1	49	8.78987	GO:0004180 Carboxypeptidase activity	PRCP
306	0.166892	3	511	2.52859	GO:0005543 Phospholipid binding	MARK1 KCNJ1 PLD1
307	0.166892	1	53	8.12648	GO:0035254 Glutamate receptor binding	OXTR
308	0.166892	1	53	8.12648	GO:0050661 Nadp binding	IDH1
309	0.168755	1	54	7.97599	GO:0005080 Protein kinase c binding	SRC
310	0.168755	1	54	7.97599	GO:0017046 Peptide hormone binding	OXTR
311	0.173494	1	56	7.69114	GO:0051018 Protein kinase a binding	GSK3B
312	0.173494	1	56	7.69114	GO:0140296 General transcription initiation factor binding	NR3C1
313	0.174715	1	57	7.55621	GO:0015459 Potassium channel regulator activity	ADRB2
314	0.174715	1	57	7.55621	GO:0016763 Pentosyltransferase activity	PARP1
315	0.174715	1	57	7.55621	GO:0042056 Chemoattractant activity	CCL5
316	0.176132	6	1475	1.75202	GO:0030234 Enzyme regulator activity	CTSL HSP90AA1 EGFR SRC CCL5 MAPK8
317	0.177249	2	266	3.23837	GO:0019887 Protein kinase regulator activity	EGFR CCL5
318	0.178179	1	59	7.30006	GO:0099529 Neurotransmitter receptor activity involved in regulation of postsynaptic membrane potential	ADRB1
319	0.178179	1	59	7.30006	GO:1901505 Carbohydrate derivative transmembrane transporter activity	SLC29A1
320	0.180431	1	60	7.1784	GO:0016504 Peptidase activator activity	CTSL
321	0.190413	1	64	6.72975	GO:0004879 Nuclear receptor activity	NR3C1
322	0.190413	1	64	6.72975	GO:0015932 Nucleobase-containing compound transmembrane transporter activity	SLC29A1
323	0.190748	15	4848	1.33262	GO:0046872 Metal ion binding	ALOX5 MARK1 IDH1 PARP1 TK1 ACACB NR3C1 CDK2 PDE1C KIT PGGT1B TERT F2 CACNA1H ACACA
324	0.19139	4	864	1.994	GO:0016788 Hydrolase activity acting on ester bonds	PLD1 BCHE PDE1C CCL5
325	0.19139	1	65	6.62621	GO:0098531 Ligand-activated transcription factor activity	NR3C1
326	0.193522	1	66	6.52581	GO:0140359 Abc-type transporter activity	ABCB1
327	0.19419	2	287	3.00142	GO:0001227 Dna-binding transcription repressor activity rna polymerase ii-specific	MLX NR3C1
328	0.195039	1	67	6.42841	GO:0015026 Coreceptor activity	KDR
329	0.196532	1	68	6.33388	GO:0005548 Phospholipid transporter activity	ABCB1
330	0.196532	1	68	6.33388	GO:0008009 Chemokine activity	CCL5

## Sheet: KEGG
	KEGG pathways
	Enrichment FDR	nGenes	Pathway Genes	Fold Enrichment	Pathway	Genes
1	8.57e-09	12	370	13.9688	Path:hsa04080 Neuroactive ligand-receptor interaction	CNR1 CNR2 ADORA3 ADRA1A ADRB1 ADRB2 S1PR3 F2 GNRHR NR3C1 HRH2 OXTR
2	1.52e-08	10	252	17.0914	Path:hsa04020 Calcium signaling pathway	ADRA1A ADRB1 ADRB2 EGFR HRH2 KDR MET OXTR PDE1C CACNA1H
3	1.52e-08	7	69	43.6946	Path:hsa05120 Epithelial cell signaling in Helicobacter pylori infection	EGFR IKBKB MET MAPK8 MAPK10 CCL5 SRC
4	1.52e-08	13	529	10.5844	Path:hsa05200 Pathways in cancer	CDK2 EGFR F2 GSK3B HSP90AA1 IKBKB KIT MET PLD1 MAPK1 MAPK8 MAPK10 TERT
5	5.09e-08	8	141	24.4371	Path:hsa05418 Fluid shear stress and atherosclerosis	CTSL HSP90AA1 IKBKB KDR PLAT MAPK8 MAPK10 SRC
6	6.31e-08	7	92	32.7709	Path:hsa04912 GnRH signaling pathway	EGFR GNRHR PLD1 MAPK1 MAPK8 MAPK10 SRC
7	7.86e-08	7	97	31.0817	Path:hsa05215 Prostate cancer	CDK2 EGFR GSK3B HSP90AA1 IKBKB PLAT MAPK1
8	9.06e-08	9	236	16.4251	Path:hsa04014 Ras signaling pathway	EGFR IKBKB KDR KIT MET PLD1 MAPK1 MAPK8 MAPK10
9	2.21e-07	10	362	11.8979	Path:hsa04151 PI3K-Akt signaling pathway	CDK2 EGFR GSK3B HSP90AA1 IKBKB KDR KIT MET MAPK1 SYK
10	3.15e-07	8	194	17.761	Path:hsa05167 Kaposi sarcoma-associated herpesvirus infection	CCR3 GSK3B IKBKB MAPK1 MAPK8 MAPK10 SRC SYK
11	3.92e-07	8	202	17.0576	Path:hsa04510 Focal adhesion	EGFR GSK3B KDR MET MAPK1 MAPK8 MAPK10 SRC
12	4.24e-07	6	77	33.5613	Path:hsa05212 Pancreatic cancer	EGFR IKBKB PLD1 MAPK1 MAPK8 MAPK10
13	4.25e-07	6	79	32.7117	Path:hsa01521 EGFR tyrosine kinase inhibitor resistance	EGFR GSK3B KDR MET MAPK1 SRC
14	4.25e-07	9	300	12.9211	Path:hsa04010 MAPK signaling pathway	EGFR IKBKB KDR KIT MET MAPK1 MAPK8 MAPK10 CACNA1H
15	4.3e-07	7	138	21.8473	Path:hsa04910 Insulin signaling pathway	GSK3B ACACA ACACB IKBKB MAPK1 MAPK8 MAPK10
16	4.37e-07	8	215	16.0262	Path:hsa05417 Lipid and atherosclerosis	GSK3B HSP90AA1 IKBKB MAPK1 MAPK8 MAPK10 CCL5 SRC
17	5.07e-07	6	84	30.7646	Path:hsa04012 ErbB signaling pathway	EGFR GSK3B MAPK1 MAPK8 MAPK10 SRC
18	5.48e-07	8	226	15.2461	Path:hsa04024 cAMP signaling pathway	HCN4 ADRB1 ADRB2 OXTR PLD1 MAPK1 MAPK8 MAPK10
19	5.48e-07	8	227	15.179	Path:hsa05208 Chemical carcinogenesis-reactive oxygen species	EGFR IKBKB MET PLD1 MAPK1 MAPK8 MAPK10 SRC
20	5.48e-07	7	149	20.2344	Path:hsa05226 Gastric cancer	CDK2 EGFR GSK3B MET ABCB1 MAPK1 TERT
21	6.41e-07	8	234	14.7249	Path:hsa05171 Coronavirus disease-COVID-19	CFD EGFR F2 IKBKB MAPK1 MAPK8 MAPK10 SYK
22	7.23e-07	6	93	27.7873	Path:hsa04657 IL-17 signaling pathway	GSK3B HSP90AA1 IKBKB MAPK1 MAPK8 MAPK10
23	8.6e-07	8	246	14.0066	Path:hsa05131 Shigellosis	EGFR GSK3B IKBKB MAPK1 MAPK8 MAPK10 CCL5 SRC
24	1.29e-06	6	104	24.8483	Path:hsa04625 C-type lectin receptor signaling pathway	IKBKB MAPK1 MAPK8 MAPK10 SRC SYK
25	1.64e-06	6	109	23.7085	Path:hsa04931 Insulin resistance	GSK3B ACACB IKBKB MAPK8 MAPK10 MLX
26	2.93e-06	6	121	21.3572	Path:hsa04071 Sphingolipid signaling pathway	ADORA3 S1PR3 PLD1 MAPK1 MAPK8 MAPK10
27	3.99e-06	5	68	31.6694	Path:hsa04664 Fc epsilon RI signaling pathway	ALOX5 MAPK1 MAPK8 MAPK10 SYK
28	4.18e-06	7	211	14.2887	Path:hsa04015 Rap1 signaling pathway	CNR1 EGFR KDR KIT MET MAPK1 SRC
29	4.32e-06	6	132	19.5774	Path:hsa04068 FoxO signaling pathway	CDK2 EGFR IKBKB MAPK1 MAPK8 MAPK10
30	4.32e-06	5	71	30.3312	Path:hsa04917 Prolactin signaling pathway	GSK3B MAPK1 MAPK8 MAPK10 SRC
31	4.32e-06	5	71	30.3312	Path:hsa05230 Central carbon metabolism in cancer	EGFR IDH1 KIT MET MAPK1
32	4.96e-06	6	137	18.8629	Path:hsa04210 Apoptosis	PARP1 CTSL IKBKB MAPK1 MAPK8 MAPK10
33	5.02e-06	6	138	18.7262	Path:hsa05135 Yersinia infection	GSK3B IKBKB MAPK1 MAPK8 MAPK10 SRC
34	5.14e-06	7	224	13.4595	Path:hsa05163 Human cytomegalovirus infection	CCR3 EGFR GSK3B IKBKB MAPK1 CCL5 SRC
35	5.83e-06	6	143	18.0715	Path:hsa04936 Alcoholic liver disease	GSK3B ACACA ACACB IKBKB MAPK8 MAPK10
36	6.66e-06	6	147	17.5797	Path:hsa04072 Phospholipase D signaling pathway	EGFR F2 KIT PLD1 MAPK1 SYK
37	9.99e-06	5	87	24.7531	Path:hsa05210 Colorectal cancer	EGFR GSK3B MAPK1 MAPK8 MAPK10
38	1.15e-05	6	163	15.8541	Path:hsa05161 Hepatitis B	CDK2 IKBKB MAPK1 MAPK8 MAPK10 SRC
39	1.54e-05	5	96	22.4325	Path:hsa01522 Endocrine resistance	EGFR MAPK1 MAPK8 MAPK10 SRC
40	1.75e-05	5	99	21.7527	Path:hsa05231 Choline metabolism in cancer	EGFR PLD1 MAPK1 MAPK8 MAPK10
41	1.98e-05	5	102	21.1129	Path:hsa05142 Chagas disease	IKBKB MAPK1 MAPK8 MAPK10 CCL5
42	2.03e-05	6	183	14.1214	Path:hsa04621 NOD-like receptor signaling pathway	HSP90AA1 IKBKB MAPK1 MAPK8 MAPK10 CCL5
43	2.07e-05	4	47	36.6556	Path:hsa04930 Type II diabetes mellitus	IKBKB MAPK1 MAPK8 MAPK10
44	2.33e-05	5	107	20.1263	Path:hsa04659 Th17 cell differentiation	HSP90AA1 IKBKB MAPK1 MAPK8 MAPK10
45	2.34e-05	6	190	13.6012	Path:hsa04062 Chemokine signaling pathway	CCR3 GSK3B IKBKB MAPK1 CCL5 SRC
46	2.34e-05	5	108	19.94	Path:hsa04620 Toll-like receptor signaling pathway	IKBKB MAPK1 MAPK8 MAPK10 CCL5
47	2.5e-05	5	110	19.5774	Path:hsa04914 Progesterone-mediated oocyte maturation	CDK2 HSP90AA1 MAPK1 MAPK8 MAPK10
48	2.56e-05	5	111	19.4011	Path:hsa05145 Toxoplasmosis	ALOX5 IKBKB MAPK1 MAPK8 MAPK10
49	2.9e-05	6	200	12.9211	Path:hsa05130 Pathogenic Escherichia coli infection	F2 IKBKB MAPK1 MAPK8 MAPK10 SRC
50	3.1e-05	6	203	12.7302	Path:hsa05205 Proteoglycans in cancer	CTSL EGFR KDR MET MAPK1 SRC
51	3.32e-05	5	119	18.0968	Path:hsa04668 TNF signaling pathway	IKBKB MAPK1 MAPK8 MAPK10 CCL5
52	3.32e-05	5	119	18.0968	Path:hsa04722 Neurotrophin signaling pathway	GSK3B IKBKB MAPK1 MAPK8 MAPK10
53	3.53e-05	5	121	17.7977	Path:hsa04660 T cell receptor signaling pathway	GSK3B IKBKB MAPK1 MAPK8 MAPK10
54	3.98e-05	6	215	12.0196	Path:hsa05207 Chemical carcinogenesis-receptor activation	ADRB1 ADRB2 EGFR HSP90AA1 MAPK1 SRC
55	4.23e-05	6	218	11.8542	Path:hsa04081 Hormone signaling	ADRA1A ADRB1 ADRB2 GNRHR OXTR SRC
56	4.57e-05	5	129	16.6939	Path:hsa04926 Relaxin signaling pathway	EGFR MAPK1 MAPK8 MAPK10 SRC
57	4.64e-05	6	223	11.5884	Path:hsa05166 Human T-cell leukemia virus 1 infection	CDK2 IKBKB MAPK1 MAPK8 MAPK10 TERT
58	5.11e-05	5	133	16.1919	Path:hsa04380 Osteoclast differentiation	IKBKB MAPK1 MAPK8 MAPK10 SYK
59	6.22e-05	5	139	15.4929	Path:hsa05162 Measles	CDK2 GSK3B IKBKB MAPK8 MAPK10
60	7.33e-05	4	70	24.6116	Path:hsa04920 Adipocytokine signaling pathway	ACACB IKBKB MAPK8 MAPK10
61	0.000108061	5	157	13.7167	Path:hsa04932 Non-alcoholic fatty liver disease	GSK3B IKBKB MAPK8 MAPK10 MLX
62	0.000112961	5	159	13.5441	Path:hsa05160 Hepatitis C	CDK2 EGFR GSK3B IKBKB MAPK1
63	0.0001289	5	164	13.1312	Path:hsa04022 cGMP-PKG signaling pathway	ADORA3 ADRA1A ADRB1 ADRB2 MAPK1
64	0.000134626	4	83	20.7568	Path:hsa04662 B cell receptor signaling pathway	GSK3B IKBKB MAPK1 SYK
65	0.000140154	5	168	12.8186	Path:hsa05225 Hepatocellular carcinoma	EGFR GSK3B MET MAPK1 TERT
66	0.000164245	4	88	19.5774	Path:hsa04540 Gap junction	ADRB1 EGFR MAPK1 SRC
67	0.000183825	5	179	12.0308	Path:hsa05152 Tuberculosis	MAPK1 MAPK8 MAPK10 SRC SYK
68	0.000189709	4	92	18.7262	Path:hsa04658 Th1 and Th2 cell differentiation	IKBKB MAPK1 MAPK8 MAPK10
69	0.000195027	4	93	18.5249	Path:hsa04520 Adherens junction	EGFR MET MAPK1 SRC
70	0.000311297	5	202	10.661	Path:hsa05169 Epstein-Barr virus infection	CDK2 IKBKB MAPK8 MAPK10 SYK
71	0.0003289	5	205	10.505	Path:hsa05203 Viral carcinogenesis	CDK2 CCR3 MAPK1 SRC SYK
72	0.00033596	6	332	7.7838	Path:hsa05165 Human papillomavirus infection	CDK2 EGFR GSK3B IKBKB MAPK1 TERT
73	0.00033596	3	41	31.5149	Path:hsa05219 Bladder cancer	EGFR MAPK1 SRC
74	0.000488477	4	120	14.3568	Path:hsa04935 Growth hormone synthesis secretion and action	GSK3B MAPK1 MAPK8 MAPK10
75	0.000546655	4	124	13.8937	Path:hsa04611 Platelet activation	F2 MAPK1 SRC SYK
76	0.000731941	6	387	6.67758	Path:hsa05010 Alzheimer disease	BACE1 GSK3B IKBKB MAPK1 MAPK8 MAPK10
77	0.000735087	5	248	8.68354	Path:hsa05132 Salmonella infection	HSP90AA1 IKBKB MAPK1 MAPK8 MAPK10
78	0.000791158	4	138	12.4842	Path:hsa04915 Estrogen signaling pathway	EGFR HSP90AA1 MAPK1 SRC
79	0.000907705	3	59	21.9002	Path:hsa04370 VEGF signaling pathway	KDR MAPK1 SRC
80	0.000907705	3	59	21.9002	Path:hsa05213 Endometrial cancer	EGFR GSK3B MAPK1
81	0.0009816	4	148	11.6406	Path:hsa04723 Retrograde endocannabinoid signaling	CNR1 MAPK1 MAPK8 MAPK10
82	0.0009816	4	148	11.6406	Path:hsa05224 Breast cancer	EGFR GSK3B KIT MAPK1
83	0.00107333	4	153	11.2602	Path:hsa04261 Adrenergic signaling in cardiomyocytes	ADRA1A ADRB1 ADRB2 MAPK1
84	0.00107333	4	153	11.2602	Path:hsa04921 Oxytocin signaling pathway	EGFR OXTR MAPK1 SRC
85	0.00107333	3	64	20.1892	Path:hsa04929 GnRH secretion	HCN1 MAPK1 CACNA1H
86	0.00107333	5	275	7.83098	Path:hsa05020 Prion disease	GSK3B MAPK1 MAPK8 MAPK10 CCL5
87	0.00107523	4	154	11.1871	Path:hsa04934 Cushing syndrome	EGFR GSK3B MAPK1 CACNA1H
88	0.00118667	4	159	10.8353	Path:hsa04217 Necroptosis	PARP1 HSP90AA1 MAPK8 MAPK10
89	0.00118667	3	67	19.2852	Path:hsa05221 Acute myeloid leukemia	IKBKB KIT MAPK1
90	0.00122563	3	68	19.0016	Path:hsa04924 Renin secretion	ADRB1 ADRB2 PDE1C
91	0.00140229	4	168	10.2549	Path:hsa04140 Autophagy-animal	CTSL MAPK1 MAPK8 MAPK10
92	0.00140229	3	72	17.946	Path:hsa04622 RIG-I-like receptor signaling pathway	IKBKB MAPK8 MAPK10
93	0.00140229	3	72	17.946	Path:hsa05223 Non-small cell lung cancer	EGFR MET MAPK1
94	0.00144446	3	73	17.7002	Path:hsa05218 Melanoma	EGFR MET MAPK1
95	0.00165261	3	77	16.7807	Path:hsa05133 Pertussis	MAPK1 MAPK8 MAPK10
96	0.00165261	5	311	6.9245	Path:hsa05206 MicroRNAs in cancer	EGFR IKBKB MET ABCB1 MAPK1
97	0.00168686	2	18	47.856	Path:hsa00061 Fatty acid biosynthesis	ACACA ACACB
98	0.00174955	4	181	9.51831	Path:hsa05168 Herpes simplex virus 1 infection	IKBKB CCL5 SRC SYK
99	0.00176778	4	182	9.46602	Path:hsa04360 Axon guidance	GSK3B MET MAPK1 SRC
100	0.00218714	3	86	15.0245	Path:hsa04610 Complement and coagulation cascades	CFD F2 PLAT
101	0.00246964	3	90	14.3568	Path:hsa05235 PD-L1 expression and PD-1 checkpoint pathway in cancer	EGFR IKBKB MAPK1
102	0.00259237	3	92	14.0447	Path:hsa04970 Salivary secretion	ADRA1A ADRB1 ADRB2
103	0.00259237	4	204	8.44517	Path:hsa05415 Diabetic cardiomyopathy	PARP1 GSK3B MAPK8 MAPK10
104	0.00285612	4	210	8.20388	Path:hsa05170 Human immunodeficiency virus 1 infection	IKBKB MAPK1 MAPK8 MAPK10
105	0.00291965	3	97	13.3207	Path:hsa04666 Fc gamma R-mediated phagocytosis	PLD1 MAPK1 SYK
106	0.00291965	3	97	13.3207	Path:hsa04750 Inflammatory mediator regulation of TRP channels	MAPK8 MAPK10 SRC
107	0.0030669	3	99	13.0516	Path:hsa04933 AGE-RAGE signaling pathway in diabetic complications	MAPK1 MAPK8 MAPK10
108	0.00312737	3	100	12.9211	Path:hsa04916 Melanogenesis	GSK3B KIT MAPK1
109	0.00334179	3	103	12.5448	Path:hsa04064 NF-kappa B signaling pathway	PARP1 IKBKB SYK
110	0.00334179	3	103	12.5448	Path:hsa04137 Mitophagy-animal	MAPK8 MAPK10 SRC
111	0.00378994	4	231	7.45807	Path:hsa04810 Regulation of actin cytoskeleton	EGFR F2 MAPK1 SRC
112	0.00438326	3	114	11.3343	Path:hsa04928 Parathyroid hormone synthesis secretion and action	EGFR PLD1 MAPK1
113	0.0045572	2	32	26.919	Path:hsa00640 Propanoate metabolism	ACACA ACACB
114	0.0045572	2	32	26.919	Path:hsa04215 Apoptosis-multiple species	MAPK8 MAPK10
115	0.00493713	3	120	10.7676	Path:hsa04919 Thyroid hormone signaling pathway	GSK3B MAPK1 SRC
116	0.00512878	3	122	10.5911	Path:hsa04152 AMPK signaling pathway	ADRA1A ACACA ACACB
117	0.00618483	3	131	9.86344	Path:hsa04728 Dopaminergic synapse	GSK3B MAPK8 MAPK10
118	0.00618483	2	38	22.6686	Path:hsa04960 Aldosterone-regulated sodium reabsorption	KCNJ1 MAPK1
119	0.00863482	5	478	4.50527	Path:hsa05022 Pathways of neurodegeneration-multiple diseases	SIGMAR1 GSK3B MAPK1 MAPK8 MAPK10
120	0.00922793	2	47	18.3278	Path:hsa00620 Pyruvate metabolism	ACACA ACACB
121	0.00977894	3	156	8.28276	Path:hsa04150 mTOR signaling pathway	GSK3B IKBKB MAPK1
122	0.0120914	3	169	7.64563	Path:hsa04530 Tight junction	MAPK8 MAPK10 SRC
123	0.0121887	3	170	7.60065	Path:hsa04141 Protein processing in endoplasmic reticulum	HSP90AA1 MAPK8 MAPK10
124	0.0122864	3	171	7.55621	Path:hsa05164 Influenza A	IKBKB MAPK1 CCL5
125	0.0125824	3	173	7.46885	Path:hsa04310 Wnt signaling pathway	GSK3B MAPK8 MAPK10
126	0.0136655	2	59	14.6001	Path:hsa04923 Regulation of lipolysis in adipocytes	ADRB1 ADRB2
127	0.0159843	3	190	6.80058	Path:hsa04613 Neutrophil extracellular trap formation	MAPK1 SRC SYK
128	0.0181739	2	69	12.4842	Path:hsa05211 Renal cell carcinoma	MET MAPK1
129	0.02098	2	75	11.4854	Path:hsa04971 Gastric acid secretion	HRH2 KCNJ1
130	0.02098	2	75	11.4854	Path:hsa05214 Glioma	EGFR MAPK1
131	0.021351	2	76	11.3343	Path:hsa05220 Chronic myeloid leukemia	IKBKB MAPK1
132	0.0222611	2	78	11.0437	Path:hsa05100 Bacterial invasion of epithelial cells	MET SRC
133	0.0231804	2	80	10.7676	Path:hsa04612 Antigen processing and presentation	CTSL HSP90AA1
134	0.0241085	2	82	10.505	Path:hsa04623 Cytosolic DNA-sensing pathway	IKBKB CCL5
135	0.0301076	2	93	9.26245	Path:hsa05222 Small cell lung cancer	CDK2 IKBKB
136	0.0301076	2	93	9.26245	Path:hsa05323 Rheumatoid arthritis	CTSL CCL5
137	0.030751	3	250	5.16844	Path:hsa04144 Endocytosis	EGFR PLD1 SRC
138	0.031488	2	96	8.97299	Path:hsa04713 Circadian entrainment	MAPK1 CACNA1H
139	0.0331102	2	99	8.70108	Path:hsa04061 Viral protein interaction with cytokine and cytokine receptor	CCR3 CCL5
140	0.0373266	2	106	8.12648	Path:hsa04922 Glucagon signaling pathway	ACACA ACACB
141	0.0385708	8	1556	2.21441	Path:hsa01100 Metabolic pathways	AHCY ALOX5 ACACA ACACB IDH1 PDE1C PLD1 TK1
142	0.0387527	2	109	7.90282	Path:hsa04066 HIF-1 signaling pathway	EGFR MAPK1
143	0.0397966	2	111	7.76043	Path:hsa04726 Serotonergic synapse	ALOX5 MAPK1
144	0.0421853	2	115	7.4905	Path:hsa04724 Glutamatergic synapse	PLD1 MAPK1
145	0.0531619	2	131	6.57563	Path:hsa04650 Natural killer cell mediated cytotoxicity	MAPK1 SYK
146	0.0542698	2	133	6.47675	Path:hsa04270 Vascular smooth muscle contraction	ADRA1A MAPK1
147	0.056871	2	137	6.28765	Path:hsa04371 Apelin signaling pathway	PLAT MAPK1
148	0.0572338	2	138	6.24208	Path:hsa04114 Oocyte meiosis	CDK2 MAPK1
149	0.0606157	2	143	6.02383	Path:hsa05017 Spinocerebellar ataxia	MAPK8 MAPK10
150	0.0609707	2	144	5.982	Path:hsa04550 Signaling pathways regulating pluripotency of stem cells	GSK3B MAPK1
151	0.069888	2	156	5.52184	Path:hsa04148 Efferocytosis	ALOX5 MAPK1
152	0.0702218	2	157	5.48667	Path:hsa04218 Cellular senescence	CDK2 MAPK1
153	0.0704653	1	23	18.7262	Path:hsa04614 Renin-angiotensin system	PRCP
154	0.0900105	1	30	14.3568	Path:hsa00020 Citrate cycle (TCA cycle)	IDH1
155	0.0900105	1	30	14.3568	Path:hsa01523 Antifolate resistance	IKBKB
156	0.0938931	2	188	4.58195	Path:hsa05034 Alcoholism	SLC29A1 MAPK1
157	0.09742	1	33	13.0516	Path:hsa01210 2-Oxocarboxylic acid metabolism	IDH1
158	0.0987511	2	195	4.41747	Path:hsa05202 Transcriptional misregulation in cancer	MET PLAT
159	0.10737	1	37	11.6406	Path:hsa05216 Thyroid cancer	MAPK1
160	0.109459	1	38	11.3343	Path:hsa00670 One carbon pool by folate	AHCY
161	0.125108	1	44	9.78872	Path:hsa03410 Base excision repair	PARP1
162	0.127019	1	45	9.57119	Path:hsa02010 ABC transporters	ABCB1
163	0.134203	1	48	8.97299	Path:hsa03272 Virion-Hepatitis viruses	EGFR
164	0.136011	1	49	8.78987	Path:hsa05144 Malaria	MET
165	0.137791	1	50	8.61407	Path:hsa00565 Ether lipid metabolism	PLD1
166	0.14127	1	52	8.28276	Path:hsa00270 Cysteine and methionine metabolism	AHCY
167	0.14127	1	52	8.28276	Path:hsa04913 Ovarian steroidogenesis	ALOX5
168	0.150556	1	56	7.69114	Path:hsa04340 Hedgehog signaling pathway	GSK3B
169	0.152167	1	57	7.55621	Path:hsa01212 Fatty acid metabolism	ACACA
170	0.152855	1	58	7.42593	Path:hsa00240 Pyrimidine metabolism	TK1
171	0.152855	1	58	7.42593	Path:hsa00480 Glutathione metabolism	IDH1
172	0.153618	1	59	7.30006	Path:hsa04730 Long-term depression	MAPK1
173	0.153618	2	268	3.21421	Path:hsa05012 Parkinson disease	MAPK8 MAPK10
174	0.159864	1	62	6.94683	Path:hsa00590 Arachidonic acid metabolism	ALOX5
175	0.161334	1	63	6.83657	Path:hsa05217 Basal cell carcinoma	GSK3B
176	0.162782	1	64	6.72975	Path:hsa04927 Cortisol synthesis and secretion	CACNA1H
177	0.166549	1	66	6.52581	Path:hsa04720 Long-term potentiation	MAPK1
178	0.176017	2	297	2.90036	Path:hsa04060 Cytokine-cytokine receptor interaction	CCR3 CCL5
179	0.183234	1	75	5.74272	Path:hsa01230 Biosynthesis of amino acids	IDH1
180	0.183234	1	75	5.74272	Path:hsa01524 Platinum drug resistance	MAPK1
181	0.183234	2	307	2.80589	Path:hsa05016 Huntington disease	MAPK8 MAPK10
182	0.184452	1	76	5.66715	Path:hsa05140 Leishmaniasis	MAPK1
183	0.192244	1	80	5.3838	Path:hsa00983 Drug metabolism-other enzymes	TK1
184	0.197711	1	83	5.1892	Path:hsa04146 Peroxisome	IDH1
185	0.199855	1	85	5.0671	Path:hsa01232 Nucleotide metabolism	TK1
186	0.199855	1	85	5.0671	Path:hsa04742 Taste transduction	PDE1C
